# Supplementary material for: Tetra-μ-benzoato-bis­[(quinoxaline)copper(II)]
Source: Acta Crystallogr Sect E Struct Rep Online. 2008 Jan 4;64(Pt 2):m286. doi: 10.1107/S1600536807067876 (PMC2960297; doi:10.1107/S1600536807067876)
Supplement: Supplementary file 1 [file e-64-0m286-sup1.cif]

##############################################################################
###                                                                        ###
###        Electronic paper (Acta Crystallographica Section E)             ###
###                                                                        ###
##############################################################################
#                                                                            #
# This CIF contains the data in a paper accepted for publication in Acta     #
# Crystallographica Section E. It conforms to the requirements of Notes      #
# for Authors for Section E, and has been peer reviewed under the auspices   #
# of the IUCr Commission on Journals.                                        #
#                                                                            #
# Full details of the Crystallographic Information File format               #
# are given in the paper "The Crystallographic Information File (CIF):       #
# a New Standard Archive File for Crystallography" by S. R. Hall, F. H.      #
# Allen and I. D. Brown [Acta Cryst. (1991), A47, 655-685].                  #
#                                                                            #
# The current version of the core CIF dictionary is obtainable from          #
# ftp://ftp.iucr.org/pub/cif_core.dic. The current version number is 2.1.    #
#                                                                            #
# Software is freely available for graphical display of the structure(s) in  #
# this CIF.  For information consult the CIF home page http://www.iucr.org/  #
# cif/home.html                                                              #
#                                                                            #
##############################################################################
                                             
data_I
_audit_creation_method     SHELXTL
_chemical_name_systematic
;
Tetra-\m-benzoato-bis[(quinoxaline)copper(II)]
;
_chemical_name_common     ?
_chemical_formula_moiety     'C44 H32 Cu2 N4 O8'
_chemical_formula_sum     'C44 H32 Cu2 N4 O8'
_chemical_formula_iupac     '[Cu2 (C7 H5 O2)4 (C8 H6 N2)2]'
_chemical_formula_weight     871.82
_chemical_melting_point     ?
_symmetry_cell_setting     Triclinic
_symmetry_space_group_name_H-M     'P -1'
_symmetry_space_group_name_Hall     '-P 1'
loop_
    _symmetry_equiv_pos_as_xyz
    'x, y, z'
    '-x, -y, -z'
_cell_length_a     10.1423(16)
_cell_length_b     10.3400(17)
_cell_length_c     10.5148(17)
_cell_angle_alpha     65.459(2)
_cell_angle_beta     73.063(3)
_cell_angle_gamma     82.142(3)
_cell_volume     959.4(3)
_cell_formula_units_Z     1
_cell_measurement_reflns_used     2414
_cell_measurement_theta_min     2.40
_cell_measurement_theta_max     27.15
_cell_measurement_temperature     293(2)
_exptl_crystal_description     'block'
_exptl_crystal_colour     'blue'
_exptl_crystal_size_max     0.15
_exptl_crystal_size_mid     0.10
_exptl_crystal_size_min     0.08
_exptl_crystal_density_diffrn     1.509
_exptl_crystal_density_meas     ?
_exptl_crystal_density_method     'not measured'
_exptl_crystal_F_000     446
_exptl_absorpt_coefficient_mu     1.170
_exptl_absorpt_correction_type     none
_exptl_absorpt_process_details     ?
_exptl_absorpt_correction_T_min     ?
_exptl_absorpt_correction_T_max     ?
_exptl_special_details
;
;
_diffrn_ambient_temperature     293(2)
_diffrn_radiation_type     MoK\a
_diffrn_radiation_wavelength     0.71073
_diffrn_radiation_source     'fine-focus sealed tube'
_diffrn_radiation_monochromator     graphite
_diffrn_measurement_device_type     'Bruker SMART CCD area-detector'
_diffrn_measurement_method     '\f and \w'
_diffrn_detector_area_resol_mean     ?
_diffrn_reflns_number     5377
_diffrn_reflns_av_R_equivalents     0.0307
_diffrn_reflns_av_sigmaI/netI     0.0471
_diffrn_reflns_theta_min     2.10
_diffrn_reflns_theta_max     25.99
_diffrn_reflns_theta_full     25.99
_diffrn_measured_fraction_theta_max     0.973
_diffrn_measured_fraction_theta_full     0.973
_diffrn_reflns_limit_h_min     -6
_diffrn_reflns_limit_h_max     12
_diffrn_reflns_limit_k_min     -12
_diffrn_reflns_limit_k_max     12
_diffrn_reflns_limit_l_min     -11
_diffrn_reflns_limit_l_max     12
_diffrn_standards_number     ?
_diffrn_standards_interval_count     ?
_diffrn_standards_interval_time     ?
_diffrn_standards_decay_%     ?
_refine_special_details
;
 Refinement of F^2^ against ALL reflections.  The weighted R-factor wR and
 goodness of fit S are based on F^2^, conventional R-factors R are based
 on F, with F set to zero for negative F^2^. The threshold expression of
 F^2^ > 2sigma(F^2^) is used only for calculating R-factors(gt) etc. and is
 not relevant to the choice of reflections for refinement.  R-factors based
 on F^2^ are statistically about twice as large as those based on F, and R-
 factors based on ALL data will be even larger.
;
_reflns_number_total     3668
_reflns_number_gt     2983
_reflns_threshold_expression     I>2\s(I)
_refine_ls_structure_factor_coef     Fsqd
_refine_ls_matrix_type     full
_refine_ls_R_factor_all     0.0396
_refine_ls_R_factor_gt     0.0325
_refine_ls_wR_factor_gt     0.0781
_refine_ls_wR_factor_ref     0.0795
_refine_ls_goodness_of_fit_ref     0.964
_refine_ls_restrained_S_all     0.964
_refine_ls_number_reflns     3668
_refine_ls_number_parameters     262
_refine_ls_number_restraints     0
_refine_ls_hydrogen_treatment     constr
_refine_ls_weighting_scheme     calc
_refine_ls_weighting_details
                 'calc w=1/[\s^2^(Fo^2^)+(0.0403P)^2^] where P=(Fo^2^+2Fc^2^)/3'
_atom_sites_solution_hydrogens     geom
_atom_sites_solution_primary     direct
_atom_sites_solution_secondary     difmap
_refine_ls_shift/su_max     0.002
_refine_ls_shift/su_mean     0.000
_refine_diff_density_max     0.275
_refine_diff_density_min     -0.410
_refine_ls_extinction_method     none
_refine_ls_extinction_coef     ?
loop_
    _atom_type_symbol
    _atom_type_description
    _atom_type_scat_dispersion_real
    _atom_type_scat_dispersion_imag
    _atom_type_scat_source
    'C' 'C' 0.0033 0.0016
                         'International Tables Vol C Tables 4.2.6.8 and 6.1.1.4'
    'H' 'H' 0.0000 0.0000
                         'International Tables Vol C Tables 4.2.6.8 and 6.1.1.4'
    'N' 'N' 0.0061 0.0033
                         'International Tables Vol C Tables 4.2.6.8 and 6.1.1.4'
    'O' 'O' 0.0106 0.0060
                         'International Tables Vol C Tables 4.2.6.8 and 6.1.1.4'
    'Cu' 'Cu' 0.3201 1.2651
                         'International Tables Vol C Tables 4.2.6.8 and 6.1.1.4'
_computing_data_collection     'SMART (Bruker, 1997)'
_computing_cell_refinement     'SAINT (Bruker, 1997)'
_computing_data_reduction     'SAINT (Bruker, 1997)'
_computing_structure_solution     'SHELXS97 (Sheldrick, 1997)'
_computing_structure_refinement     'SHELXL97 (Sheldrick, 1997)'
_computing_molecular_graphics     'SHELXTL (Bruker, 1998)'
_computing_publication_material     'SHELXTL (Bruker, 1998)'
loop_
    _atom_site_type_symbol
    _atom_site_label
    _atom_site_fract_x
    _atom_site_fract_y
    _atom_site_fract_z
    _atom_site_U_iso_or_equiv
    _atom_site_adp_type
    _atom_site_calc_flag
    _atom_site_refinement_flags
    _atom_site_occupancy
    _atom_site_disorder_assembly
    _atom_site_disorder_group
    Cu Cu1 1.11111(3) 0.47628(3) 0.40624(3) 0.03419(11) Uani d . 1 . .
    O O11 0.99508(16) 0.32526(17) 0.43180(19) 0.0499(5) Uani d . 1 . .
    O O12 1.18983(16) 0.63828(16) 0.40754(17) 0.0440(4) Uani d . 1 . .
    C C11 0.8752(2) 0.2967(2) 0.5137(2) 0.0369(5) Uani d . 1 . .
    C C12 0.8048(2) 0.1757(2) 0.5189(2) 0.0351(5) Uani d . 1 . .
    C C13 0.8728(3) 0.0988(3) 0.4383(3) 0.0492(6) Uani d . 1 . .
    H H13 0.9618 0.1230 0.3800 0.059 Uiso calc R 1 . .
    C C14 0.8095(3) -0.0143(3) 0.4433(3) 0.0568(7) Uani d . 1 . .
    H H14 0.8564 -0.0666 0.3897 0.068 Uiso calc R 1 . .
    C C15 0.6776(3) -0.0490(3) 0.5274(3) 0.0498(7) Uani d . 1 . .
    H H15 0.6349 -0.1247 0.5306 0.060 Uiso calc R 1 . .
    C C16 0.6087(3) 0.0279(3) 0.6069(3) 0.0470(6) Uani d . 1 . .
    H H16 0.5191 0.0044 0.6637 0.056 Uiso calc R 1 . .
    C C17 0.6716(2) 0.1398(2) 0.6030(2) 0.0408(6) Uani d . 1 . .
    H H17 0.6243 0.1916 0.6572 0.049 Uiso calc R 1 . .
    O O21 1.02164(17) 0.60977(18) 0.25640(18) 0.0495(4) Uani d . 1 . .
    O O22 1.16461(17) 0.35143(16) 0.58557(17) 0.0452(4) Uani d . 1 . .
    C C21 0.9089(2) 0.6714(2) 0.2873(2) 0.0370(5) Uani d . 1 . .
    C C22 0.8591(2) 0.7841(2) 0.1645(2) 0.0382(5) Uani d . 1 . .
    C C23 0.7344(3) 0.8541(3) 0.1901(3) 0.0535(7) Uani d . 1 . .
    H H23 0.6771 0.8249 0.2837 0.064 Uiso calc R 1 . .
    C C24 0.6936(3) 0.9660(3) 0.0797(3) 0.0694(9) Uani d . 1 . .
    H H24 0.6096 1.0123 0.0993 0.083 Uiso calc R 1 . .
    C C25 0.7761(4) 1.0094(3) -0.0586(3) 0.0678(9) Uani d . 1 . .
    H H25 0.7497 1.0866 -0.1329 0.081 Uiso calc R 1 . .
    C C26 0.8975(3) 0.9385(3) -0.0869(3) 0.0666(8) Uani d . 1 . .
    H H26 0.9523 0.9660 -0.1815 0.080 Uiso calc R 1 . .
    C C27 0.9401(3) 0.8263(3) 0.0233(3) 0.0540(7) Uani d . 1 . .
    H H27 1.0232 0.7791 0.0026 0.065 Uiso calc R 1 . .
    N N31 1.28562(19) 0.41356(19) 0.25284(19) 0.0354(4) Uani d . 1 . .
    N N32 1.4763(2) 0.2919(2) 0.0746(2) 0.0522(6) Uani d . 1 . .
    C C31 1.2485(3) 0.3591(3) 0.1760(3) 0.0457(6) Uani d . 1 . .
    H H31 1.1554 0.3601 0.1804 0.055 Uiso calc R 1 . .
    C C32 1.3443(3) 0.2991(3) 0.0868(3) 0.0519(7) Uani d . 1 . .
    H H32 1.3115 0.2631 0.0344 0.062 Uiso calc R 1 . .
    C C33 1.5184(2) 0.3494(2) 0.1517(3) 0.0443(6) Uani d . 1 . .
    C C34 1.6606(3) 0.3475(3) 0.1428(3) 0.0615(8) Uani d . 1 . .
    H H34 1.7237 0.3059 0.0862 0.074 Uiso calc R 1 . .
    C C35 1.7047(3) 0.4059(3) 0.2163(3) 0.0684(9) Uani d . 1 . .
    H H35 1.7984 0.4048 0.2089 0.082 Uiso calc R 1 . .
    C C36 1.6121(3) 0.4678(3) 0.3030(3) 0.0608(8) Uani d . 1 . .
    H H36 1.6448 0.5078 0.3523 0.073 Uiso calc R 1 . .
    C C37 1.4736(3) 0.4702(3) 0.3163(3) 0.0468(6) Uani d . 1 . .
    H H37 1.4124 0.5106 0.3753 0.056 Uiso calc R 1 . .
    C C38 1.4240(2) 0.4112(2) 0.2406(2) 0.0363(5) Uani d . 1 . .
loop_
    _atom_site_aniso_label
    _atom_site_aniso_U_11
    _atom_site_aniso_U_22
    _atom_site_aniso_U_33
    _atom_site_aniso_U_12
    _atom_site_aniso_U_13
    _atom_site_aniso_U_23
    Cu1 0.03083(17) 0.03639(17) 0.04054(18) -0.00078(11) -0.00605(12)
                                                                    -0.02234(13)
    O11 0.0379(10) 0.0541(11) 0.0676(12) -0.0115(8) 0.0016(9) -0.0407(9)
    O12 0.0422(10) 0.0443(10) 0.0528(10) -0.0082(8) -0.0025(8) -0.0307(8)
    C11 0.0375(14) 0.0357(13) 0.0414(13) -0.0001(11) -0.0138(12) -0.0168(11)
    C12 0.0380(13) 0.0327(12) 0.0396(13) -0.0006(10) -0.0150(11) -0.0159(10)
    C13 0.0387(14) 0.0505(15) 0.0651(17) -0.0080(12) -0.0026(13) -0.0344(14)
    C14 0.0577(18) 0.0534(17) 0.0745(19) -0.0017(14) -0.0120(15) -0.0430(15)
    C15 0.0589(18) 0.0380(14) 0.0593(16) -0.0103(12) -0.0237(14) -0.0174(12)
    C16 0.0423(15) 0.0473(15) 0.0485(15) -0.0119(12) -0.0099(12) -0.0141(12)
    C17 0.0433(14) 0.0411(14) 0.0403(13) -0.0041(11) -0.0112(11) -0.0172(11)
    O21 0.0420(10) 0.0636(11) 0.0481(10) 0.0139(9) -0.0157(8) -0.0291(9)
    O22 0.0435(10) 0.0467(10) 0.0421(10) 0.0063(8) -0.0103(8) -0.0171(8)
    C21 0.0380(14) 0.0378(13) 0.0463(14) -0.0037(11) -0.0137(12) -0.0246(11)
    C22 0.0433(14) 0.0392(13) 0.0408(13) -0.0027(11) -0.0134(11) -0.0220(11)
    C23 0.0600(18) 0.0604(17) 0.0413(14) 0.0139(14) -0.0151(13) -0.0246(13)
    C24 0.089(2) 0.067(2) 0.0587(19) 0.0328(18) -0.0347(18) -0.0315(16)
    C25 0.100(3) 0.0545(18) 0.0569(19) 0.0055(18) -0.0405(19) -0.0190(15)
    C26 0.081(2) 0.076(2) 0.0396(16) -0.0212(18) -0.0102(16) -0.0173(15)
    C27 0.0476(16) 0.0667(19) 0.0508(16) -0.0041(14) -0.0096(14) -0.0275(14)
    N31 0.0364(11) 0.0353(10) 0.0357(10) -0.0006(8) -0.0072(9) -0.0169(9)
    N32 0.0573(15) 0.0457(13) 0.0505(13) 0.0041(11) -0.0010(11) -0.0263(11)
    C31 0.0421(15) 0.0506(15) 0.0452(14) -0.0046(12) -0.0048(12) -0.0230(12)
    C32 0.0621(19) 0.0520(16) 0.0474(15) -0.0075(14) -0.0044(14) -0.0299(13)
    C33 0.0401(14) 0.0364(13) 0.0419(14) 0.0056(11) -0.0030(12) -0.0084(11)
    C34 0.0439(16) 0.0628(19) 0.0628(19) 0.0138(14) -0.0055(15) -0.0205(15)
    C35 0.0355(16) 0.084(2) 0.065(2) 0.0011(15) -0.0125(15) -0.0107(17)
    C36 0.0482(17) 0.078(2) 0.0540(17) -0.0079(15) -0.0188(15) -0.0183(15)
    C37 0.0422(15) 0.0528(16) 0.0447(14) -0.0024(12) -0.0100(12) -0.0189(12)
    C38 0.0356(13) 0.0332(12) 0.0331(12) 0.0000(10) -0.0055(10) -0.0089(10)
_geom_special_details
;
 All esds (except the esd in the dihedral angle between two l.s. planes)
 are estimated using the full covariance matrix.  The cell esds are taken
 into account individually in the estimation of esds in distances, angles
 and torsion angles; correlations between esds in cell parameters are only
 used when they are defined by crystal symmetry.  An approximate (isotropic)
 treatment of cell esds is used for estimating esds involving l.s. planes.
;
loop_
    _geom_bond_atom_site_label_1
    _geom_bond_atom_site_label_2
    _geom_bond_site_symmetry_2
    _geom_bond_distance
    _geom_bond_publ_flag
    Cu1 O12 . 1.9582(15) ?
    Cu1 O11 . 1.9660(15) ?
    Cu1 O21 . 1.9735(16) ?
    Cu1 O22 . 1.9746(16) ?
    Cu1 N31 . 2.2465(18) ?
    Cu1 Cu1 2_766 2.6683(6) ?
    O11 C11 . 1.258(3) ?
    O12 C11 2_766 1.263(2) ?
    C11 O12 2_766 1.263(2) ?
    C11 C12 . 1.498(3) ?
    C12 C13 . 1.377(3) ?
    C12 C17 . 1.383(3) ?
    C13 C14 . 1.383(3) ?
    C13 H13 . 0.9300 ?
    C14 C15 . 1.370(4) ?
    C14 H14 . 0.9300 ?
    C15 C16 . 1.371(3) ?
    C15 H15 . 0.9300 ?
    C16 C17 . 1.376(3) ?
    C16 H16 . 0.9300 ?
    C17 H17 . 0.9300 ?
    O21 C21 . 1.255(3) ?
    O22 C21 2_766 1.267(3) ?
    C21 O22 2_766 1.267(3) ?
    C21 C22 . 1.500(3) ?
    C22 C23 . 1.381(3) ?
    C22 C27 . 1.386(3) ?
    C23 C24 . 1.375(3) ?
    C23 H23 . 0.9300 ?
    C24 C25 . 1.367(4) ?
    C24 H24 . 0.9300 ?
    C25 C26 . 1.366(4) ?
    C25 H25 . 0.9300 ?
    C26 C27 . 1.383(4) ?
    C26 H26 . 0.9300 ?
    C27 H27 . 0.9300 ?
    N31 C31 . 1.313(3) ?
    N31 C38 . 1.370(3) ?
    N32 C32 . 1.302(3) ?
    N32 C33 . 1.366(3) ?
    C31 C32 . 1.413(3) ?
    C31 H31 . 0.9300 ?
    C32 H32 . 0.9300 ?
    C33 C34 . 1.415(4) ?
    C33 C38 . 1.416(3) ?
    C34 C35 . 1.351(4) ?
    C34 H34 . 0.9300 ?
    C35 C36 . 1.395(4) ?
    C35 H35 . 0.9300 ?
    C36 C37 . 1.369(3) ?
    C36 H36 . 0.9300 ?
    C37 C38 . 1.407(3) ?
    C37 H37 . 0.9300 ?
loop_
    _geom_angle_atom_site_label_1
    _geom_angle_atom_site_label_2
    _geom_angle_atom_site_label_3
    _geom_angle_site_symmetry_1
    _geom_angle_site_symmetry_3
    _geom_angle
    _geom_angle_publ_flag
    O12 Cu1 O11 . . 167.30(6) ?
    O12 Cu1 O21 . . 89.25(7) ?
    O11 Cu1 O21 . . 88.44(7) ?
    O12 Cu1 O22 . . 89.63(7) ?
    O11 Cu1 O22 . . 89.93(7) ?
    O21 Cu1 O22 . . 167.48(6) ?
    O12 Cu1 N31 . . 101.20(7) ?
    O11 Cu1 N31 . . 91.45(6) ?
    O21 Cu1 N31 . . 95.59(7) ?
    O22 Cu1 N31 . . 96.86(7) ?
    O12 Cu1 Cu1 . 2_766 85.49(5) ?
    O11 Cu1 Cu1 . 2_766 81.87(5) ?
    O21 Cu1 Cu1 . 2_766 85.08(5) ?
    O22 Cu1 Cu1 . 2_766 82.40(5) ?
    N31 Cu1 Cu1 . 2_766 173.27(5) ?
    C11 O11 Cu1 . . 125.83(15) ?
    C11 O12 Cu1 2_766 . 121.79(15) ?
    O11 C11 O12 . 2_766 125.0(2) ?
    O11 C11 C12 . . 117.4(2) ?
    O12 C11 C12 2_766 . 117.6(2) ?
    C13 C12 C17 . . 119.0(2) ?
    C13 C12 C11 . . 119.8(2) ?
    C17 C12 C11 . . 121.1(2) ?
    C12 C13 C14 . . 120.4(2) ?
    C12 C13 H13 . . 119.8 ?
    C14 C13 H13 . . 119.8 ?
    C15 C14 C13 . . 120.0(2) ?
    C15 C14 H14 . . 120.0 ?
    C13 C14 H14 . . 120.0 ?
    C14 C15 C16 . . 120.0(2) ?
    C14 C15 H15 . . 120.0 ?
    C16 C15 H15 . . 120.0 ?
    C15 C16 C17 . . 120.3(2) ?
    C15 C16 H16 . . 119.9 ?
    C17 C16 H16 . . 119.9 ?
    C16 C17 C12 . . 120.3(2) ?
    C16 C17 H17 . . 119.8 ?
    C12 C17 H17 . . 119.8 ?
    C21 O21 Cu1 . . 122.18(16) ?
    C21 O22 Cu1 2_766 . 125.03(15) ?
    O21 C21 O22 . 2_766 125.1(2) ?
    O21 C21 C22 . . 117.6(2) ?
    O22 C21 C22 2_766 . 117.2(2) ?
    C23 C22 C27 . . 118.2(2) ?
    C23 C22 C21 . . 120.8(2) ?
    C27 C22 C21 . . 120.9(2) ?
    C24 C23 C22 . . 121.2(3) ?
    C24 C23 H23 . . 119.4 ?
    C22 C23 H23 . . 119.4 ?
    C25 C24 C23 . . 120.2(3) ?
    C25 C24 H24 . . 119.9 ?
    C23 C24 H24 . . 119.9 ?
    C26 C25 C24 . . 119.5(3) ?
    C26 C25 H25 . . 120.3 ?
    C24 C25 H25 . . 120.3 ?
    C25 C26 C27 . . 120.9(3) ?
    C25 C26 H26 . . 119.6 ?
    C27 C26 H26 . . 119.6 ?
    C26 C27 C22 . . 120.0(3) ?
    C26 C27 H27 . . 120.0 ?
    C22 C27 H27 . . 120.0 ?
    C31 N31 C38 . . 116.26(19) ?
    C31 N31 Cu1 . . 115.16(15) ?
    C38 N31 Cu1 . . 128.20(14) ?
    C32 N32 C33 . . 115.7(2) ?
    N31 C31 C32 . . 122.6(2) ?
    N31 C31 H31 . . 118.7 ?
    C32 C31 H31 . . 118.7 ?
    N32 C32 C31 . . 123.1(2) ?
    N32 C32 H32 . . 118.5 ?
    C31 C32 H32 . . 118.5 ?
    N32 C33 C34 . . 119.2(2) ?
    N32 C33 C38 . . 122.0(2) ?
    C34 C33 C38 . . 118.9(2) ?
    C35 C34 C33 . . 120.1(3) ?
    C35 C34 H34 . . 119.9 ?
    C33 C34 H34 . . 119.9 ?
    C34 C35 C36 . . 121.1(3) ?
    C34 C35 H35 . . 119.4 ?
    C36 C35 H35 . . 119.4 ?
    C37 C36 C35 . . 120.6(3) ?
    C37 C36 H36 . . 119.7 ?
    C35 C36 H36 . . 119.7 ?
    C36 C37 C38 . . 119.8(2) ?
    C36 C37 H37 . . 120.1 ?
    C38 C37 H37 . . 120.1 ?
    N31 C38 C37 . . 120.2(2) ?
    N31 C38 C33 . . 120.3(2) ?
    C37 C38 C33 . . 119.4(2) ?
data_global
_journal_date_recd_electronic     2007-12-06
_journal_date_accepted     2007-12-20
_journal_name_full     'Acta Crystallographica, Section E'
_journal_year     2008
_journal_volume     64
_journal_issue      2
_journal_page_first     m286
_journal_page_last     m286
_journal_paper_category     QM
_journal_coeditor_code     DN2301
_publ_contact_author_name     'Youngmee Kim'
_publ_contact_author_address
;
Division of Nano Sciences, Ewha Womans University,Seoul 120-750,
 Korea
;
_publ_contact_author_email     ymeekim@ewha.ac.kr
_publ_contact_author_fax     '+82-2-3277-3419'
_publ_contact_author_phone     '+82-2-3277-3589'
_publ_section_title
;
Tetra-\m-benzoato-bis[(quinoxaline)copper(II)]
;
loop_
    _publ_author_name
    _publ_author_footnote
    _publ_author_address
    'Lee, Eun Yong' .
;
Department of Fine Chemistry, and Eco-Product and Materials Education Center,
Seoul National University of Technology, Seoul 139-743,
Republic of Korea
;
    'Park, Byeong Kwon' .
;
Department of Fine Chemistry, and Eco-Product and Materials Education Center,
Seoul National University of Technology, Seoul 139-743,
Republic of Korea
;
    'Kim, Cheal' .
;
Department of Fine Chemistry, and Eco-Product and Materials Education Center,
Seoul National University of Technology, Seoul 139-743,
Republic of Korea
;
    'Kim, Sung-Jin' .
;
Division of Nano Sciences, Ewha Womans University, Seoul 120-750,
Republic of Korea
;
    'Kim, Youngmee' .
;
Division of Nano Sciences, Ewha Womans University, Seoul 120-750,
Republic of Korea
;
