# Supplementary material for: Tetra-μ-benzoato-bis­[(quinoxaline)copper(II)]
Source: Acta Crystallogr Sect E Struct Rep Online. 2008 Jan 4;64(Pt 2):m286. doi: 10.1107/S1600536807067876 (PMC2960297; doi:10.1107/S1600536807067876)
Supplement: Supplementary file 2 [file e-64-0m286-Isup2.hkl]

# 
# h,k,l, Fc-squared, Fo-squared, sigma(Fo-squared) and status flag 
# 
data_I
_shelx_title ' yk603P-1 in P-1' 
_shelx_refln_list_code          4 
_shelx_F_calc_maximum      119.09 
_exptl_crystal_F_000       446.00 
_reflns_d_resolution_high  0.8109 
 
loop_ 
 _symmetry_equiv_pos_as_xyz 
 'x, y, z' 
 '-x, -y, -z' 
 
_cell_length_a    10.1423 
_cell_length_b    10.3400 
_cell_length_c    10.5148 
_cell_angle_alpha  65.459 
_cell_angle_beta   73.063 
_cell_angle_gamma  82.142 
 
_shelx_F_squared_multiplier     1.000 
 
loop_ 
 _refln_index_h 
 _refln_index_k 
 _refln_index_l 
 _refln_F_squared_calc 
 _refln_F_squared_meas 
 _refln_F_squared_sigma 
 _refln_observed_status 
   1   0   0     2592.17     2492.80     18.90 o 
   2   0   0      343.11      314.54      7.29 o 
   3   0   0      405.86      366.40      9.68 o 
   4   0   0     1397.47     1281.02     20.46 o 
   5   0   0     1496.56     1549.51     25.41 o 
   6   0   0       79.37       87.02      8.08 o 
   7   0   0      131.15      147.02     10.73 o 
   8   0   0      345.47      379.20     20.43 o 
   9   0   0      325.60      373.66     13.92 o 
  10   0   0      300.61      309.24     14.21 o 
  11   0   0        9.52       12.88      7.58 o 
 -11   1   0      127.00      121.63     11.31 o 
 -10   1   0      269.33      280.30     19.44 o 
  -9   1   0      180.16      182.57     10.57 o 
  -8   1   0      374.35      403.25     21.26 o 
  -7   1   0      532.48      575.13     48.81 o 
  -6   1   0       68.59       86.30      6.18 o 
  -5   1   0     1186.59     1217.01     34.94 o 
  -4   1   0      641.38      611.37     10.41 o 
  -3   1   0     1264.93     1304.92     53.50 o 
  -2   1   0     1152.01     1201.98     16.93 o 
  -1   1   0        3.30        4.85      0.83 o 
   0   1   0     5566.40     4367.75     27.70 o 
   1   1   0     1634.21     1776.72     15.65 o 
   2   1   0     2818.66     2920.02     28.48 o 
   3   1   0      128.28      120.42      6.31 o 
   4   1   0       92.52       65.10      5.70 o 
   5   1   0      415.40      344.81     12.57 o 
   6   1   0      604.03      650.87     18.64 o 
   7   1   0        5.53        2.20      4.98 o 
   8   1   0      331.39      317.83     16.27 o 
   9   1   0      238.17      248.17     11.75 o 
  10   1   0       65.91       74.44      8.68 o 
  11   1   0        0.23        1.37      6.70 o 
 -11   2   0        4.45        6.90      7.09 o 
 -10   2   0      171.33      163.76     14.40 o 
  -9   2   0      232.31      226.70     11.54 o 
  -8   2   0      281.42      289.16     11.55 o 
  -7   2   0      415.68      409.68     12.13 o 
  -6   2   0       80.43       79.70      5.89 o 
  -5   2   0      328.33      293.14      8.53 o 
  -4   2   0      462.36      412.78      8.86 o 
  -3   2   0      446.87      420.71     12.95 o 
  -2   2   0      411.16      420.61      6.59 o 
  -1   2   0       64.11       77.82      2.85 o 
   0   2   0     4008.55     4132.22     68.82 o 
   1   2   0      247.20      245.39      7.38 o 
   2   2   0        1.78       15.82      2.98 o 
   3   2   0        1.48        1.85      1.61 o 
   4   2   0     2599.22     2634.88     31.17 o 
   5   2   0     1064.22      986.39     21.19 o 
   6   2   0     1673.44     1649.19     29.84 o 
   7   2   0       95.82       95.41      9.76 o 
   8   2   0       42.14       45.82      8.40 o 
   9   2   0      113.19      119.74     13.33 o 
  10   2   0      282.10      281.60     14.01 o 
  11   2   0        0.33        2.50      9.53 o 
 -11   3   0        3.81        0.54     11.58 o 
 -10   3   0        7.20        9.08      9.50 o 
  -9   3   0      225.81      225.70     11.58 o 
  -8   3   0      217.73      222.97     10.72 o 
  -7   3   0      297.86      290.60     10.88 o 
  -6   3   0       69.51       67.62      5.78 o 
  -5   3   0     1079.84     1121.59     16.26 o 
  -4   3   0     1862.57     1909.16     19.01 o 
  -3   3   0      293.07      283.99      6.96 o 
  -2   3   0       44.40       42.50      3.15 o 
  -1   3   0       13.11       16.67      1.80 o 
   0   3   0      998.87     1187.60     19.62 o 
   1   3   0     1147.40     1188.90     11.58 o 
   2   3   0      830.72      794.67     16.14 o 
   3   3   0       31.50       38.38      5.02 o 
   4   3   0     1024.37     1051.04     15.02 o 
   5   3   0      991.03      882.18     21.32 o 
   6   3   0     2041.12     2042.57     34.35 o 
   7   3   0      143.37      144.14     12.13 o 
   8   3   0       23.15       24.99      7.55 o 
   9   3   0       36.41       55.71     10.20 o 
  10   3   0       54.24       57.36     12.15 o 
  11   3   0        0.56        2.68      9.29 o 
 -11   4   0       29.95       31.49     13.93 o 
 -10   4   0        5.00        4.15      9.99 o 
  -9   4   0       42.32       55.87     12.16 o 
  -8   4   0      219.97      224.75     17.24 o 
  -7   4   0      210.94      229.76     11.34 o 
  -6   4   0        4.10        6.02      3.91 o 
  -5   4   0      532.95      520.22     19.42 o 
  -4   4   0     1335.73     1374.94     16.84 o 
  -3   4   0     1884.34     2031.15     22.97 o 
  -2   4   0       86.38       81.97      3.53 o 
  -1   4   0        5.85        7.65      1.65 o 
   0   4   0        7.05        5.54      1.53 o 
   1   4   0       94.78       78.25      4.14 o 
   2   4   0     1549.68     1583.90     25.63 o 
   3   4   0        1.14        2.47      3.60 o 
   5   4   0      408.48      387.10     10.97 o 
   6   4   0     1105.71     1041.93     26.15 o 
   7   4   0      365.94      331.39     16.85 o 
   8   4   0      237.96      229.29     15.74 o 
   9   4   0      267.92      275.76     18.50 o 
  10   4   0      182.53      208.57     18.40 o 
  11   4   0       29.89       51.83     13.45 o 
 -10   5   0       17.53       14.52     11.50 o 
  -9   5   0      251.68      240.92     19.87 o 
  -8   5   0      965.23     1017.21     32.66 o 
  -7   5   0       39.07       37.39      9.57 o 
  -6   5   0      131.72      124.34     12.65 o 
  -5   5   0      360.76      346.22     17.04 o 
  -4   5   0     1423.26     1457.75     21.43 o 
  -3   5   0      965.26      980.20     13.79 o 
  -2   5   0       89.22       99.81      4.23 o 
  -1   5   0      105.14      108.73      4.20 o 
   0   5   0      195.19      180.70      4.99 o 
   1   5   0     1637.00     1696.25     25.50 o 
   2   5   0     1553.31     1696.77     22.00 o 
   3   5   0       12.83       13.05      5.05 o 
   4   5   0      427.13      436.28     17.04 o 
   5   5   0     1679.60     1675.83     23.39 o 
   6   5   0      461.11      463.10     13.66 o 
   7   5   0       10.87        8.21      7.01 o 
   8   5   0       23.04       16.40      8.50 o 
   9   5   0      216.31      217.53     17.36 o 
 -10   6   0       16.02       20.39     12.63 o 
  -9   6   0       23.37       42.07     13.49 o 
  -8   6   0      272.64      261.86     19.90 o 
  -7   6   0        6.03        3.25      8.01 o 
  -6   6   0       41.76       45.25      9.88 o 
  -5   6   0      112.73      121.46     12.58 o 
  -4   6   0      134.06      130.29     12.29 o 
  -3   6   0     1002.89      983.47     26.63 o 
  -2   6   0      133.02      136.84      7.21 o 
  -1   6   0      125.75      128.79      5.15 o 
   0   6   0     1918.58     2039.15     32.64 o 
   1   6   0      628.57      625.46     12.06 o 
   2   6   0      162.82      162.09      7.01 o 
   3   6   0        3.59        6.64      3.18 o 
   4   6   0      109.36      102.93     10.60 o 
   6   6   0       17.25       15.88      5.29 o 
   7   6   0      249.41      242.97     11.77 o 
   8   6   0       16.50       23.89      9.63 o 
   9   6   0       45.62       48.75     11.58 o 
  10   6   0       25.53       37.47     12.86 o 
  -9   7   0        9.72       16.42     12.34 o 
  -8   7   0      172.63      168.77     19.32 o 
  -7   7   0       23.11       31.12     11.32 o 
  -6   7   0      280.36      264.64     18.70 o 
  -5   7   0        1.79        1.32      7.27 o 
  -4   7   0      812.95      776.43     26.86 o 
  -3   7   0      999.97     1028.20     29.55 o 
  -2   7   0      482.40      493.51     13.03 o 
  -1   7   0        4.06        8.06      3.87 o 
   0   7   0      159.49      165.22      8.00 o 
   1   7   0     1235.20     1274.44     30.83 o 
   2   7   0      966.93     1018.29     27.99 o 
   3   7   0       13.95       14.35      7.04 o 
   4   7   0        7.66       12.80      7.16 o 
   5   7   0      132.35      126.30     13.10 o 
   6   7   0      272.44      268.29     12.60 o 
   7   7   0       39.49       53.06      7.94 o 
   8   7   0       21.13       17.30      9.78 o 
   9   7   0       28.56       24.54     11.93 o 
  -8   8   0       51.43       55.26     14.46 o 
  -7   8   0      148.07      151.27     18.02 o 
  -6   8   0       43.24       46.53     12.77 o 
  -5   8   0       56.37       42.81     11.06 o 
  -4   8   0       13.08       10.11      8.50 o 
  -3   8   0      434.72      419.55     21.56 o 
  -2   8   0      958.05      917.42     29.62 o 
  -1   8   0       27.17       26.54      8.50 o 
   0   8   0       24.56       20.12      8.00 o 
   1   8   0      159.27      158.03     13.93 o 
   2   8   0      442.47      456.95     21.23 o 
   3   8   0       61.77       78.26     11.40 o 
   4   8   0        1.04        1.50      7.07 o 
   5   8   0       52.29       57.78     11.60 o 
   6   8   0      131.59      139.38     10.74 o 
   7   8   0      184.44      190.04     12.73 o 
   8   8   0       11.31        8.55      7.50 o 
  -7   9   0      103.01       99.55     16.94 o 
  -6   9   0       77.30       99.85     16.05 o 
  -5   9   0        2.40        2.63      9.65 o 
  -4   9   0       18.38       16.56     10.17 o 
  -3   9   0       14.91       17.09      9.78 o 
  -2   9   0      472.07      467.13     23.85 o 
  -1   9   0       69.97       64.32     11.92 o 
   0   9   0       12.47       16.65      8.89 o 
   1   9   0       52.21       59.82     11.48 o 
   2   9   0      472.75      474.54     23.98 o 
   3   9   0       93.61       87.09     13.09 o 
   4   9   0        4.39        6.10      8.98 o 
   5   9   0       60.51       67.66     13.74 o 
   6   9   0      180.36      182.41     13.07 o 
   7   9   0      112.65      127.07     11.76 o 
  -5  10   0        4.87        3.76     11.28 o 
  -4  10   0       40.63       35.01     12.80 o 
  -3  10   0      130.01      130.32     16.63 o 
  -2  10   0       20.64       20.35     10.93 o 
  -1  10   0        0.49        2.27      9.13 o 
   0  10   0        0.29       -2.00      9.07 o 
   1  10   0       36.63       33.58     11.58 o 
   2  10   0       96.08      104.00     15.61 o 
   3  10   0       75.96       69.70     13.74 o 
   4  10   0       13.70       17.01     11.89 o 
   5  10   0        4.11        9.68     12.05 o 
  -3  11   0        3.99       -0.49     11.21 o 
  -2  11   0       26.19       38.72     13.09 o 
  -1  11   0       37.14       35.64     12.90 o 
   0  11   0        0.65        3.15     10.77 o 
   1  11   0        6.51        8.29     11.05 o 
   2  11   0       52.35       56.35     13.84 o 
   3  11   0      183.51      156.62     19.32 o 
   4  11   0        0.21       -3.20     11.83 o 
  -1 -11   1       12.57       24.90     12.45 o 
   0 -11   1        7.97        7.07     11.84 o 
   1 -11   1        1.70        4.14     11.15 o 
   2 -11   1       58.43       52.37     14.71 o 
  -5 -10   1      151.05      155.79     19.86 o 
  -4 -10   1       13.00        8.33     11.44 o 
  -3 -10   1        0.45        1.55     11.06 o 
  -2 -10   1       91.52       78.01     14.26 o 
  -1 -10   1       66.66       84.35     14.77 o 
   0 -10   1       37.47       32.80     12.05 o 
   1 -10   1       23.82       15.33     11.06 o 
   2 -10   1       12.16       13.29     11.22 o 
   3 -10   1      131.22      138.18     17.62 o 
   4 -10   1      138.41      140.55     18.28 o 
   5 -10   1       11.72       15.06     12.57 o 
  -6  -9   1       88.36       90.58     11.04 o 
  -5  -9   1      116.67      141.10     17.23 o 
  -4  -9   1       32.76       41.71     12.18 o 
  -3  -9   1        4.30        5.00      9.43 o 
  -2  -9   1      131.27      138.26     15.88 o 
  -1  -9   1       92.00       92.33     13.65 o 
   0  -9   1       15.39       10.76      8.92 o 
   1  -9   1        2.24        3.59      8.78 o 
   2  -9   1       66.76       86.02     13.91 o 
   3  -9   1      167.42      162.13     17.08 o 
   4  -9   1       54.68       58.15     13.02 o 
   5  -9   1       16.47       19.45     12.12 o 
   6  -9   1       17.85       11.66     12.45 o 
   7  -9   1        1.90        2.59     12.05 o 
  -8  -8   1        9.75       16.66     12.32 o 
  -7  -8   1       65.07       63.29      9.80 o 
  -6  -8   1      110.13      118.76     10.74 o 
  -5  -8   1      136.95      154.40     17.20 o 
  -4  -8   1       65.15       76.19     12.34 o 
  -3  -8   1       32.07       26.73      9.59 o 
  -2  -8   1       99.77       97.52     12.60 o 
  -1  -8   1      218.86      206.43     16.11 o 
   0  -8   1      231.78      222.54     15.74 o 
   1  -8   1        5.50        6.06      7.58 o 
   2  -8   1        8.30        8.13      7.97 o 
   3  -8   1      207.91      228.25     17.41 o 
   4  -8   1      137.29      134.49     15.36 o 
   5  -8   1       32.70       34.78     11.05 o 
   6  -8   1       72.44       73.98     14.42 o 
   7  -8   1        1.37       -2.42     10.12 o 
   8  -8   1      122.96      119.06     18.31 o 
  -9  -7   1       77.11       81.28     14.98 o 
  -8  -7   1        8.91       10.72     10.18 o 
  -7  -7   1        6.88        8.86      6.47 o 
  -6  -7   1      109.38      114.72      9.86 o 
  -4  -7   1       26.08       28.32      8.84 o 
  -3  -7   1        4.40        2.24      6.61 o 
  -2  -7   1      213.41      208.70     15.11 o 
  -1  -7   1      495.46      483.06     20.80 o 
   0  -7   1      411.42      417.01     12.22 o 
   1  -7   1       26.78       31.33      8.27 o 
   2  -7   1        6.59        4.67      6.87 o 
   3  -7   1      458.60      442.01     20.86 o 
   4  -7   1       60.55       63.22     11.14 o 
   5  -7   1        3.07        2.37      7.74 o 
   6  -7   1      143.57      141.82     15.58 o 
   7  -7   1        2.20        2.66      9.20 o 
   8  -7   1      176.36      185.18     19.31 o 
   9  -7   1       27.09       27.45     13.87 o 
  -9  -6   1       14.64       16.23     10.66 o 
  -8  -6   1       94.71      103.26     14.61 o 
  -7  -6   1        9.69        6.35      7.78 o 
  -6  -6   1        2.25        1.28      4.77 o 
  -5  -6   1       31.65       28.65      5.72 o 
  -4  -6   1      473.18      470.63     20.26 o 
  -3  -6   1       91.40       93.40     10.63 o 
  -2  -6   1      387.33      380.66     17.49 o 
  -1  -6   1     1046.32     1045.90     18.84 o 
   0  -6   1     1779.03     1782.09     21.81 o 
   1  -6   1      472.12      474.68      8.78 o 
   2  -6   1        3.90        2.93      3.27 o 
   3  -6   1      792.87      819.30     25.04 o 
   4  -6   1      722.68      721.91     24.44 o 
   5  -6   1       67.06       77.42     10.92 o 
   6  -6   1       23.60       26.97      9.00 o 
   7  -6   1      137.71      121.63     14.54 o 
   8  -6   1       34.99       48.32     11.99 o 
   9  -6   1      143.99      133.14     16.72 o 
  10  -6   1      116.55       85.46     16.94 o 
 -10  -5   1      121.13      119.39     16.17 o 
  -9  -5   1       72.60       79.31     13.31 o 
  -8  -5   1      141.38      139.22     14.84 o 
  -7  -5   1       91.08       94.33     12.25 o 
  -6  -5   1       40.73       44.05      6.25 o 
  -5  -5   1      347.00      342.26     12.27 o 
  -4  -5   1      658.62      638.50     21.61 o 
  -3  -5   1      205.59      202.46     12.45 o 
  -2  -5   1      132.36      128.01      5.79 o 
  -1  -5   1     2891.71     3026.38     18.99 o 
   0  -5   1     2431.11     2476.15     16.99 o 
   1  -5   1      797.65      813.23     10.09 o 
   2  -5   1        1.11        1.63      2.74 o 
   3  -5   1       70.24       69.33      5.34 o 
   4  -5   1      968.33     1019.93     16.36 o 
   5  -5   1     1442.21     1467.26     20.54 o 
   6  -5   1      544.51      554.36     21.97 o 
   7  -5   1      218.78      239.20     17.27 o 
   8  -5   1      124.84      140.78     16.18 o 
  10  -5   1       16.85       20.19     11.77 o 
  -9  -4   1       82.94       79.68     13.20 o 
  -8  -4   1      170.03      174.44     15.11 o 
  -7  -4   1        7.80        5.26      6.49 o 
  -6  -4   1      809.18      768.84     24.69 o 
  -5  -4   1      682.96      666.11     15.22 o 
  -4  -4   1      892.03      906.95     16.58 o 
  -3  -4   1       70.65       65.13      7.68 o 
  -2  -4   1       45.15       45.77      6.36 o 
  -1  -4   1       56.64       50.30      3.68 o 
   0  -4   1      610.41      590.48      7.59 o 
   1  -4   1       63.03       53.67      3.15 o 
   2  -4   1       65.12       65.09      4.55 o 
   3  -4   1      350.36      371.25      9.06 o 
   4  -4   1     1127.61     1114.45     16.06 o 
   5  -4   1      919.67      930.11     15.79 o 
   6  -4   1      714.86      720.86     32.61 o 
   7  -4   1       90.08       94.97     11.87 o 
   8  -4   1       23.43       37.93      6.40 o 
   9  -4   1       35.14       41.73     11.57 o 
  10  -4   1       40.34       46.38     13.23 o 
 -11  -3   1        8.02       -1.61     10.62 o 
 -10  -3   1       55.78       69.67     13.57 o 
  -9  -3   1      395.05      418.49     21.87 o 
  -8  -3   1      403.55      380.83     19.64 o 
  -7  -3   1       12.78       16.30      6.86 o 
  -6  -3   1      243.11      226.31     13.73 o 
  -5  -3   1     2317.05     2325.23     36.92 o 
  -4  -3   1     1407.89     1393.83     37.86 o 
  -2  -3   1      391.05      416.15     13.28 o 
  -1  -3   1      117.89      149.39      5.54 o 
   0  -3   1     3609.54     3784.07     40.31 o 
   1  -3   1      883.20     1058.65     20.18 o 
   2  -3   1        1.30        0.63      1.86 o 
   3  -3   1       47.66       49.63      4.01 o 
   4  -3   1      622.78      647.67     12.57 o 
   5  -3   1     3406.34     3557.61     28.99 o 
   6  -3   1      887.19      902.99     16.23 o 
   7  -3   1        0.02        0.38      3.71 o 
   8  -3   1       41.53       41.93      6.23 o 
   9  -3   1      136.98      155.16     10.46 o 
  10  -3   1       98.75      102.59      9.74 o 
 -11  -2   1       28.31       28.28      8.48 o 
 -10  -2   1        8.59        2.29      8.85 o 
  -9  -2   1       56.40       66.95     11.37 o 
  -8  -2   1      328.14      345.86     18.74 o 
  -7  -2   1      117.60      106.39     11.05 o 
  -6  -2   1       24.70       21.25      6.00 o 
  -5  -2   1     2684.34     2767.69     38.33 o 
  -4  -2   1      418.22      390.12     13.83 o 
  -3  -2   1      109.66       98.24      5.19 o 
  -2  -2   1      286.89      288.43     10.10 o 
  -1  -2   1     2425.84     2707.72     61.34 o 
   0  -2   1    11603.08    10553.73    479.71 o 
   1  -2   1     2744.28     3180.43     35.48 o 
   2  -2   1       64.03       54.48      3.20 o 
   3  -2   1       62.15       71.70      4.08 o 
   4  -2   1      908.92      896.43     12.83 o 
   5  -2   1     1661.63     1727.46     36.64 o 
   6  -2   1      525.10      545.38     12.40 o 
   7  -2   1       50.03       55.64      5.79 o 
   8  -2   1      141.14      143.07      8.88 o 
   9  -2   1      150.34      163.33     10.02 o 
  10  -2   1      108.48      122.41     10.39 o 
  11  -2   1        8.71       11.83      9.72 o 
 -11  -1   1        6.48       12.66      7.79 o 
 -10  -1   1        4.80        4.22      8.69 o 
  -9  -1   1      103.18      108.22     13.16 o 
  -8  -1   1      416.86      399.61     19.51 o 
  -7  -1   1      139.00      125.65     11.40 o 
  -6  -1   1        7.88        7.09      4.77 o 
  -5  -1   1     1723.69     1734.85     29.45 o 
  -4  -1   1      190.63      128.36      8.21 o 
  -3  -1   1     1069.19     1015.23     18.50 o 
  -2  -1   1      521.93      521.04      8.33 o 
  -1  -1   1      996.24     1089.14     10.43 o 
   0  -1   1     3508.15     3627.87    203.57 o 
   1  -1   1     6854.64     7043.10    245.01 o 
   2  -1   1     4590.84     5236.99     44.62 o 
   3  -1   1        4.79        7.99      1.81 o 
   4  -1   1      178.83      171.98      5.81 o 
   5  -1   1      507.94      473.96     10.13 o 
   6  -1   1     1331.08     1521.63     70.22 o 
   7  -1   1        3.63        6.41      3.64 o 
   8  -1   1      217.56      245.32     10.38 o 
   9  -1   1      398.41      453.99     14.61 o 
  10  -1   1      360.60      413.72     15.47 o 
  11  -1   1      106.82      129.92     16.23 o 
  12  -1   1        6.65        5.90     10.62 o 
 -11   0   1        8.03        4.00      7.00 o 
 -10   0   1       62.64       57.72      8.56 o 
  -9   0   1      239.48      246.86     17.17 o 
  -8   0   1      360.98      358.99     18.25 o 
  -7   0   1      457.10      435.91     18.22 o 
  -6   0   1      156.81      170.98     11.17 o 
  -5   0   1      111.79       88.56      7.97 o 
  -4   0   1     2592.21     2440.76     30.99 o 
  -3   0   1     3294.72     3193.06     31.53 o 
  -2   0   1      126.23      129.08      5.96 o 
  -1   0   1     2447.26     2792.36    250.14 o 
   0   0   1     5836.36     4180.16     67.96 o 
   1   0   1     7186.51     5627.36     32.41 o 
   2   0   1       44.01       37.98      2.05 o 
   3   0   1      308.05      329.36     20.96 o 
   4   0   1     3490.31     3816.45    204.68 o 
   5   0   1      244.28      383.20     25.44 o 
   6   0   1       11.05       12.61      4.37 o 
   7   0   1        8.43       12.38      3.88 o 
   8   0   1       21.46       25.47      5.12 o 
   9   0   1      347.83      390.52     13.55 o 
  10   0   1      678.15      704.94     22.25 o 
  11   0   1      131.90      146.32     16.92 o 
  12   0   1        4.84        9.33     10.95 o 
 -11   1   1        0.45        0.26      7.55 o 
 -10   1   1        4.63        4.22      6.56 o 
  -9   1   1       66.45       78.82      8.24 o 
  -8   1   1      144.88      157.44      9.67 o 
  -7   1   1      390.54      386.07     17.46 o 
  -6   1   1       78.39       69.26      8.40 o 
  -5   1   1      362.84      383.10     14.35 o 
  -4   1   1     1266.41     1247.25     22.50 o 
  -3   1   1     1426.97     1343.85     20.70 o 
  -2   1   1      322.78      314.42      8.91 o 
  -1   1   1    13628.40     9438.50    622.35 o 
   0   1   1     1595.29     1782.90     15.12 o 
   1   1   1     9359.08     6086.81     34.94 o 
   2   1   1     1123.74     1049.89     48.31 o 
   3   1   1     1130.91     1082.09     14.09 o 
   4   1   1     1073.46     1067.90     16.82 o 
   5   1   1       31.80       16.38      2.90 o 
   6   1   1     1833.87     2004.39     94.43 o 
   7   1   1       45.62       52.93      5.22 o 
   8   1   1       79.15       95.51      7.51 o 
   9   1   1      166.41      181.83     10.26 o 
  10   1   1      186.99      203.63     11.81 o 
  11   1   1       95.27      103.89     14.85 o 
  12   1   1       23.40       10.85     11.54 o 
 -11   2   1       29.12       37.12      9.02 o 
 -10   2   1        0.23        1.92      5.94 o 
  -9   2   1       49.43       58.67      7.67 o 
  -8   2   1      261.60      261.75     11.44 o 
  -7   2   1       86.43       93.79      7.28 o 
  -6   2   1      702.06      717.16     50.07 o 
  -5   2   1       11.34        8.50      2.90 o 
  -4   2   1     3355.23     3415.99     38.43 o 
  -3   2   1     6393.12     6566.34     48.45 o 
  -2   2   1      242.66      227.15      8.43 o 
  -1   2   1       16.11       23.98      2.13 o 
   0   2   1       16.02       18.95      1.63 o 
   1   2   1    11197.32     9566.42     46.47 o 
   2   2   1    13228.99    12037.90     54.26 o 
   3   2   1      648.51      630.14      8.94 o 
   4   2   1      682.07      719.29     14.56 o 
   5   2   1      365.06      313.39     11.18 o 
   6   2   1     1411.25     1333.29     24.60 o 
   7   2   1      769.62      762.16     20.91 o 
   8   2   1        3.65        6.77      4.27 o 
   9   2   1      106.47      101.62      8.56 o 
  10   2   1      121.47      122.12      9.86 o 
  11   2   1       79.87       76.41     13.86 o 
  12   2   1        0.47        3.23     10.18 o 
 -11   3   1       59.81       53.08     14.78 o 
 -10   3   1        2.66        9.05      9.79 o 
  -9   3   1      196.25      195.37     11.60 o 
  -8   3   1      783.09      789.27     37.66 o 
  -7   3   1       64.09       61.51      6.24 o 
  -6   3   1      881.36      901.16     16.39 o 
  -5   3   1        0.27        1.55      2.63 o 
  -4   3   1      267.21      232.98      7.16 o 
  -3   3   1     1117.75     1051.68     12.32 o 
  -2   3   1      795.41      758.03     25.68 o 
  -1   3   1     1086.39     1107.49     43.41 o 
   0   3   1        1.49        5.42      1.76 o 
   1   3   1       16.57       13.10      2.29 o 
   2   3   1     1427.78     1498.93     19.42 o 
   3   3   1     1397.60     1413.44     20.19 o 
   4   3   1       70.28       78.32      4.44 o 
   5   3   1     1261.61     1246.65     22.63 o 
   6   3   1     1206.02     1168.21     24.14 o 
   7   3   1      419.30      409.38     16.50 o 
   8   3   1      150.18      153.46     12.52 o 
   9   3   1      186.35      173.47     10.39 o 
  10   3   1       62.62       82.15     12.87 o 
  11   3   1       83.10       92.06     14.78 o 
 -10   4   1       30.08       31.54     12.65 o 
  -9   4   1        6.08        6.35      9.40 o 
  -8   4   1      894.67      836.05     28.90 o 
  -7   4   1      380.98      384.64     19.32 o 
  -6   4   1      896.77      922.66     16.68 o 
  -5   4   1       11.92       11.04      3.42 o 
  -4   4   1      298.70      305.77      8.27 o 
  -3   4   1     1307.30     1295.61     24.30 o 
  -2   4   1      146.44      125.08      3.69 o 
  -1   4   1       57.93       50.10      2.92 o 
   0   4   1        8.97       14.79      2.46 o 
   1   4   1      532.96      505.83     32.12 o 
   2   4   1     3022.30     3143.02     32.86 o 
   3   4   1     2615.28     2732.39     31.82 o 
   4   4   1       62.78       74.11      7.48 o 
   5   4   1      611.18      619.59     12.47 o 
   6   4   1     1766.90     1677.93     30.39 o 
   7   4   1      995.88      992.04     25.54 o 
   8   4   1       15.90       14.80      7.14 o 
   9   4   1      235.41      224.26     16.27 o 
  10   4   1       25.52       39.95     11.04 o 
  11   4   1      159.77      166.51     18.69 o 
 -10   5   1       45.87       39.19     13.99 o 
  -9   5   1       86.03       67.83     13.23 o 
  -8   5   1      742.75      713.88     28.26 o 
  -7   5   1      288.20      275.78     18.08 o 
  -6   5   1      190.71      186.93     14.59 o 
  -5   5   1        0.04       -2.47      5.32 o 
  -4   5   1      253.93      269.15     14.52 o 
  -3   5   1       50.14       40.37      3.99 o 
  -2   5   1      771.05      716.79     13.95 o 
  -1   5   1        7.60        6.33      1.66 o 
   0   5   1        0.87        1.76      2.19 o 
   1   5   1     2180.65     2297.04     20.85 o 
   2   5   1     2289.00     2463.90     62.36 o 
   3   5   1      213.73      194.63     10.63 o 
   4   5   1       22.12       30.14      6.06 o 
   5   5   1      433.54      428.53     11.46 o 
   6   5   1      522.33      534.72     13.43 o 
   7   5   1       10.49       10.37      6.61 o 
   8   5   1        7.86        5.38      7.07 o 
   9   5   1       50.22       48.75     10.51 o 
  11   5   1       10.92       15.66     11.27 o 
 -10   6   1        4.61       11.79     12.47 o 
  -9   6   1       18.17       19.12     11.56 o 
  -8   6   1       32.99       40.84     12.13 o 
  -7   6   1      426.07      433.75     22.72 o 
  -6   6   1       61.99       64.19     10.69 o 
  -5   6   1       55.56       55.54      9.42 o 
  -4   6   1        6.23        6.00      6.15 o 
  -3   6   1      300.20      282.30     15.16 o 
  -2   6   1     1792.75     1815.87     22.50 o 
  -1   6   1        1.24        0.14      2.66 o 
   0   6   1        0.11        0.43      2.57 o 
   1   6   1      200.31      193.95      8.76 o 
   2   6   1      764.03      725.34     13.32 o 
   3   6   1      227.32      210.24      8.00 o 
   4   6   1        0.29        0.62      4.95 o 
   5   6   1       37.30       43.59      8.17 o 
   6   6   1      112.46      113.06      8.13 o 
   7   6   1      379.94      384.40     13.51 o 
   8   6   1      123.33      114.13     13.57 o 
   9   6   1       10.69        6.86      8.19 o 
  -9   7   1       25.13       22.39     12.60 o 
  -8   7   1        3.51        5.76     10.11 o 
  -7   7   1      334.02      340.55     21.80 o 
  -6   7   1       57.64       53.90     11.06 o 
  -5   7   1        9.52        8.43      7.52 o 
  -4   7   1       29.36       29.10      8.33 o 
  -3   7   1      194.36      204.10     14.52 o 
  -2   7   1     1815.60     1786.28     24.06 o 
  -1   7   1      207.85      203.85      8.99 o 
   0   7   1       25.30       27.94      5.21 o 
   1   7   1       66.75       77.76      6.15 o 
   2   7   1      362.27      382.33     10.84 o 
   3   7   1       29.62       33.36      4.84 o 
   4   7   1       34.23       43.69      8.30 o 
   5   7   1       11.43       11.56      6.88 o 
   6   7   1      394.18      395.10     13.77 o 
   7   7   1      214.21      208.14     11.35 o 
   8   7   1      318.93      322.84     20.26 o 
  -8   8   1        0.23        2.53     10.72 o 
  -7   8   1       88.88       76.03     14.14 o 
  -6   8   1      113.09      116.08     14.87 o 
  -5   8   1       23.80       23.20      9.65 o 
  -4   8   1      169.37      175.52     15.79 o 
  -3   8   1      592.23      570.70     23.98 o 
  -2   8   1      478.64      452.18     13.92 o 
  -1   8   1      393.54      391.79     12.76 o 
   0   8   1       21.22       21.16      4.97 o 
   1   8   1      207.40      214.70      9.60 o 
   2   8   1      194.72      213.53     14.88 o 
   3   8   1      285.70      299.55     17.70 o 
   4   8   1        8.46       13.67      7.65 o 
   5   8   1       18.44       17.53      8.11 o 
   7   8   1      107.66      118.41     10.08 o 
   8   8   1      358.02      349.09     22.37 o 
  -7   9   1       57.60       67.32     15.08 o 
  -6   9   1      156.84      146.72     18.01 o 
  -5   9   1      140.03      128.01     16.21 o 
  -4   9   1        3.84        5.02      9.00 o 
  -3   9   1      274.51      234.57     18.19 o 
  -2   9   1     1176.71     1111.67     34.16 o 
  -1   9   1      618.90      630.46     25.96 o 
   0   9   1        1.41        2.10      7.51 o 
   1   9   1       74.34       74.03     11.25 o 
   2   9   1      141.72      149.72     14.40 o 
   3   9   1      725.36      734.65     27.39 o 
   4   9   1       42.14       49.22     10.66 o 
   5   9   1        2.54        4.93      9.20 o 
   6   9   1      125.33      138.96     16.33 o 
   7   9   1       33.14       37.69      8.71 o 
   8   9   1      237.22      249.67     21.49 o 
  -6  10   1      104.74       96.84     16.75 o 
  -5  10   1       45.80       42.00     13.52 o 
  -4  10   1        0.39       -0.43      9.79 o 
  -3  10   1       47.55       53.73     12.42 o 
  -2  10   1       10.03       11.15      9.66 o 
  -1  10   1       56.55       53.71     12.18 o 
   0  10   1      123.30      125.91     15.49 o 
   1  10   1       17.05       17.66      9.86 o 
   2  10   1       18.29       24.92     10.25 o 
   3  10   1      257.89      254.98     19.47 o 
   4  10   1      200.63      219.69     18.96 o 
   5  10   1       12.33        0.97     10.66 o 
   6  10   1       99.20      114.96     16.40 o 
   7  10   1       22.34       28.51      9.32 o 
  -4  11   1       30.59       27.45     12.97 o 
  -3  11   1       18.05        9.08     11.25 o 
  -2  11   1        8.76       14.58     11.37 o 
  -1  11   1       89.06       80.69     14.52 o 
   0  11   1       29.41       21.10     11.56 o 
   1  11   1        7.04        4.67     10.50 o 
   2  11   1       41.36       53.97     13.57 o 
   3  11   1      234.95      212.95     20.25 o 
   4  11   1      113.61      106.07     17.14 o 
   5  11   1       14.04       15.50     12.05 o 
  -3 -10   2        0.07       -3.59     10.57 o 
  -2 -10   2        2.64        5.31     11.05 o 
  -1 -10   2       77.58       74.58     14.94 o 
   0 -10   2       46.11       63.67     14.49 o 
   1 -10   2        0.32        2.23     10.88 o 
   2 -10   2       27.20       28.45     13.48 o 
   3 -10   2      107.98       84.53     15.95 o 
   4 -10   2      142.31      152.87     19.42 o 
  -5  -9   2      234.00      228.72     14.88 o 
  -4  -9   2      115.34      125.71     16.88 o 
  -3  -9   2        0.14        2.31      9.91 o 
  -2  -9   2       20.65       23.59     11.63 o 
  -1  -9   2       76.25       71.07     14.04 o 
   0  -9   2       88.85      102.12     14.90 o 
   1  -9   2       15.09       27.23     11.01 o 
   2  -9   2        3.69        0.55      9.33 o 
   3  -9   2      115.36      106.03     15.55 o 
   4  -9   2       90.49       85.01     14.94 o 
   5  -9   2      116.68      127.71     17.37 o 
   6  -9   2        3.30       10.10     12.87 o 
  -7  -8   2        0.05       -2.54      7.26 o 
  -6  -8   2       32.30       32.75      8.64 o 
  -5  -8   2       64.51       76.14      9.81 o 
  -4  -8   2      406.45      392.46     23.43 o 
  -3  -8   2       95.47       96.38     13.81 o 
  -2  -8   2        9.46        6.44      8.62 o 
  -1  -8   2       63.56       63.82     11.69 o 
   0  -8   2      133.39      117.47     14.14 o 
   1  -8   2       48.14       47.31     10.98 o 
   2  -8   2       21.42       23.07      9.57 o 
   3  -8   2       20.94       20.36      9.59 o 
   4  -8   2      116.24      126.07     15.13 o 
   5  -8   2       78.81       91.93     14.22 o 
   6  -8   2       64.96       59.73     13.57 o 
   7  -8   2       38.99       47.02     13.51 o 
  -8  -7   2       50.73       47.94     14.09 o 
  -7  -7   2       12.32       15.37      7.43 o 
  -6  -7   2       40.24       47.63      8.48 o 
  -5  -7   2      122.75      124.59     10.42 o 
  -4  -7   2        5.56        5.84      8.27 o 
  -3  -7   2        6.91        8.46      7.95 o 
  -2  -7   2       26.64       35.09      9.18 o 
  -1  -7   2      191.68      183.82     10.04 o 
   0  -7   2      231.58      218.64     10.34 o 
   1  -7   2      144.05      147.01     13.84 o 
   2  -7   2       45.66       41.41      9.43 o 
   3  -7   2        6.99        5.29      7.45 o 
   4  -7   2      159.44      155.21     14.98 o 
   5  -7   2      130.93      126.09     14.78 o 
   6  -7   2       26.75       32.67     10.76 o 
   7  -7   2      124.90      116.93     15.48 o 
   8  -7   2        9.84        0.54     10.53 o 
   9  -7   2       68.44       75.08     16.70 o 
  -9  -6   2       10.44        6.26     10.83 o 
  -8  -6   2       86.47      103.31     15.06 o 
  -7  -6   2       38.58       37.43     10.86 o 
  -6  -6   2        6.52        3.27      5.50 o 
  -5  -6   2        4.50        3.52      4.93 o 
  -4  -6   2      333.33      332.83     18.80 o 
  -3  -6   2      542.29      532.33     21.93 o 
  -2  -6   2       27.06       28.52      7.94 o 
  -1  -6   2      184.49      172.13      9.01 o 
   0  -6   2     1815.31     1785.86     23.87 o 
   1  -6   2      943.70      951.37     18.69 o 
   2  -6   2       15.81       19.96      4.49 o 
   3  -6   2       16.60       18.82      4.67 o 
   4  -6   2        1.45        1.00      6.54 o 
   5  -6   2       10.17       11.96      7.80 o 
   6  -6   2      268.07      272.75     18.02 o 
   7  -6   2       41.32       44.39     11.53 o 
   8  -6   2        2.15        1.48      9.26 o 
   9  -6   2       47.47       48.36     13.32 o 
  -9  -5   2       90.47       85.17     14.42 o 
  -8  -5   2      118.96      129.56     15.65 o 
  -7  -5   2      179.23      161.87     15.58 o 
  -6  -5   2       83.34       87.98      8.26 o 
  -5  -5   2      734.65      721.43     18.02 o 
  -4  -5   2      307.29      305.91     11.82 o 
  -3  -5   2      323.26      321.39     16.36 o 
  -2  -5   2      146.80      127.36     11.11 o 
  -1  -5   2      492.63      493.98     12.59 o 
   0  -5   2     3246.00     3305.70     29.88 o 
   1  -5   2       22.27       18.03      3.81 o 
   2  -5   2      162.45      169.99      7.59 o 
   3  -5   2        8.65        4.25      3.35 o 
   4  -5   2      520.81      519.82     16.26 o 
   5  -5   2      591.14      603.87     15.16 o 
   6  -5   2        1.94        2.09      4.45 o 
   7  -5   2       43.41       34.93      9.55 o 
   8  -5   2       67.19       81.93     12.96 o 
 -10  -4   2        5.67        5.39     10.54 o 
  -9  -4   2       29.52       23.56     11.14 o 
  -8  -4   2      129.04      136.85     15.08 o 
  -7  -4   2       79.12       85.82     11.69 o 
  -6  -4   2       21.59       21.19      7.51 o 
  -5  -4   2      381.39      405.00     13.14 o 
  -4  -4   2      215.61      202.32      9.33 o 
  -3  -4   2      791.23      759.64     22.00 o 
  -2  -4   2       96.16       96.49      6.25 o 
  -1  -4   2       14.66       19.80      3.39 o 
   0  -4   2     4563.33     4704.09    155.22 o 
   1  -4   2      813.49      801.14     20.99 o 
   2  -4   2      197.95      204.95      7.46 o 
   3  -4   2       15.13       19.03      3.60 o 
   4  -4   2      376.15      371.50     10.39 o 
   5  -4   2     1170.21     1185.87     18.51 o 
   6  -4   2     1069.19     1075.60     33.85 o 
   7  -4   2       38.79       36.86      5.91 o 
   8  -4   2      172.17      176.65     10.73 o 
   9  -4   2       67.23       80.33     13.03 o 
 -10  -3   2        0.32       -0.65      9.69 o 
  -9  -3   2       62.47       67.50     12.39 o 
  -8  -3   2      208.68      199.96     16.31 o 
  -7  -3   2       79.83       79.02     10.90 o 
  -6  -3   2       11.83       11.64      6.42 o 
  -5  -3   2      892.11      915.19     25.51 o 
  -4  -3   2      211.68      195.67      8.53 o 
  -3  -3   2      288.58      273.22      9.03 o 
  -2  -3   2      176.26      161.01      6.88 o 
  -1  -3   2       65.51       73.35      4.96 o 
   0  -3   2       10.46        6.51      2.39 o 
   1  -3   2     2393.57     2348.72     20.71 o 
   2  -3   2     2735.41     2875.77     53.48 o 
   3  -3   2      118.43      121.33      5.95 o 
   4  -3   2      398.69      404.46      9.99 o 
   5  -3   2      547.65      530.63     23.66 o 
   6  -3   2     1589.67     1624.98     21.73 o 
   7  -3   2      446.13      469.97     25.24 o 
   8  -3   2        4.08        6.01      4.79 o 
   9  -3   2      183.65      209.54     11.84 o 
  10  -3   2       76.95       81.80     12.68 o 
 -10  -2   2       16.50       16.59     11.32 o 
  -9  -2   2      275.02      273.74     19.29 o 
  -8  -2   2      358.44      369.78     20.03 o 
  -7  -2   2      347.46      341.64     18.05 o 
  -6  -2   2       41.67       47.71      8.24 o 
  -5  -2   2      297.99      306.16     14.82 o 
  -4  -2   2     1742.81     1840.04     31.66 o 
  -3  -2   2      738.34      687.92     12.87 o 
  -2  -2   2        9.14        5.67      1.87 o 
  -1  -2   2      116.90      132.46      5.37 o 
   0  -2   2     1117.21     1287.33     38.88 o 
   1  -2   2     2050.39     2051.42     37.89 o 
   2  -2   2      143.60      121.78      4.92 o 
   3  -2   2     1870.79     2023.00     29.24 o 
   4  -2   2      126.45      122.68      5.65 o 
   5  -2   2      180.49      159.79      6.81 o 
   6  -2   2     2027.68     2128.99     50.59 o 
   7  -2   2      449.98      464.17     15.11 o 
   8  -2   2       18.68       21.47      5.14 o 
   9  -2   2      116.85      125.40      9.86 o 
  10  -2   2      158.11      172.87     16.63 o 
  11  -2   2       40.73       53.30     12.29 o 
 -10  -1   2       45.95       33.26     11.41 o 
  -9  -1   2      113.64      116.54     14.42 o 
  -8  -1   2      915.08      891.93     29.23 o 
  -7  -1   2     1063.67     1013.46     28.74 o 
  -6  -1   2      284.37      275.31     14.95 o 
  -5  -1   2        0.14       -1.58      3.82 o 
  -4  -1   2       84.68       58.91      7.06 o 
  -3  -1   2     1009.56      931.99     19.84 o 
  -2  -1   2     3084.94     3171.78     70.13 o 
  -1  -1   2      158.49      170.22      4.27 o 
   0  -1   2     9340.25     9279.81    321.87 o 
   1  -1   2     9240.73     9412.63     94.33 o 
   2  -1   2    14182.21    12858.88     74.04 o 
   3  -1   2       75.14       67.90      3.78 o 
   4  -1   2      721.35      829.02     11.79 o 
   5  -1   2      187.09      184.44      6.83 o 
   6  -1   2     2338.77     2549.28     62.88 o 
   7  -1   2      257.87      259.16     11.10 o 
   8  -1   2        0.19       -0.18      3.74 o 
   9  -1   2       53.41       56.70      6.98 o 
  10  -1   2      110.26      115.14     13.96 o 
  11  -1   2      198.67      221.14     18.93 o 
  12  -1   2       59.47       56.53     14.35 o 
 -11   0   2      127.02      139.24     12.74 o 
 -10   0   2        8.59       13.70     10.04 o 
  -9   0   2      156.58      153.98     16.21 o 
  -8   0   2      202.56      196.74     15.48 o 
  -7   0   2       36.60       35.71      8.14 o 
  -6   0   2     1101.88     1104.98     27.39 o 
  -5   0   2       81.58       88.83      8.61 o 
  -4   0   2     2105.22     2080.09     31.28 o 
  -3   0   2     3030.66     2797.86     32.70 o 
  -2   0   2      264.72      224.68      8.76 o 
  -1   0   2       30.10       32.19      3.00 o 
   0   0   2     1201.65     1275.60     40.39 o 
   1   0   2     8261.41     7702.65    834.65 o 
   2   0   2       37.31       56.20      2.47 o 
   3   0   2       14.85       21.29      2.12 o 
   4   0   2      123.91      152.65      8.23 o 
   5   0   2      360.86      357.68     14.39 o 
   6   0   2      270.04      270.05      8.53 o 
   7   0   2      563.23      606.13     13.35 o 
   8   0   2      158.26      162.10      8.68 o 
   9   0   2      112.96      128.43      9.18 o 
  10   0   2      162.41      195.88     16.60 o 
  11   0   2      157.20      186.40     17.83 o 
  12   0   2        9.00       19.97     11.48 o 
 -11   1   2       86.53      108.87     11.60 o 
 -10   1   2       51.62       50.26      8.82 o 
  -9   1   2        3.74        2.56      8.53 o 
  -8   1   2      368.86      384.06     19.97 o 
  -7   1   2       13.67       13.39      6.68 o 
  -6   1   2      778.63      733.88     22.58 o 
  -5   1   2        7.96       10.18      4.74 o 
  -4   1   2      872.50      865.26     20.32 o 
  -3   1   2     5037.10     4710.71     42.22 o 
  -2   1   2     3599.12     3542.81     32.50 o 
  -1   1   2      178.79      192.16     11.08 o 
   0   1   2      704.27      716.43     34.31 o 
   1   1   2       94.55      112.45      4.51 o 
   2   1   2     3503.76     3693.35     28.67 o 
   3   1   2       47.94       40.40      2.60 o 
   4   1   2       26.68       26.47      3.07 o 
   5   1   2      164.61      155.63      6.26 o 
   6   1   2      163.66      130.86      6.08 o 
   7   1   2      537.33      510.64     14.21 o 
   8   1   2      389.82      404.89     12.17 o 
   9   1   2       45.51       45.36      6.36 o 
  10   1   2       30.90       43.82     10.27 o 
  11   1   2      280.91      302.55     21.26 o 
  12   1   2      108.25      138.35     17.53 o 
 -11   2   2      180.56      189.77     20.59 o 
 -10   2   2       91.30       98.80     10.61 o 
  -9   2   2       35.74       32.18      6.81 o 
  -8   2   2       96.37      102.06     12.34 o 
  -7   2   2       69.86       77.61     10.34 o 
  -6   2   2      553.83      515.45     19.70 o 
  -5   2   2        1.33        2.66      4.28 o 
  -4   2   2      501.57      529.15     16.53 o 
  -3   2   2     3818.99     3731.14     38.54 o 
  -2   2   2     4214.34     4248.49     26.03 o 
  -1   2   2      218.01      205.37      3.81 o 
   0   2   2     1858.37     1960.85     14.47 o 
   1   2   2     1108.90     1179.90      7.72 o 
   2   2   2     1874.06     2150.43     13.29 o 
   3   2   2        8.20        4.95      1.09 o 
   4   2   2       13.61        9.59      2.01 o 
   5   2   2      985.31      982.02     50.84 o 
   6   2   2      690.02      614.29     42.78 o 
   7   2   2      395.84      352.04     23.55 o 
   8   2   2      200.32      204.06      9.42 o 
   9   2   2       45.28       41.10      8.65 o 
  10   2   2       17.06       32.43      9.81 o 
  11   2   2      238.32      248.08     19.97 o 
  12   2   2       84.02       91.87     15.61 o 
 -11   3   2       77.90       86.75     16.15 o 
 -10   3   2       92.51       92.71     15.00 o 
  -9   3   2       29.60       33.31     10.69 o 
  -8   3   2       13.97       20.08      5.49 o 
  -7   3   2      142.56      149.64      9.03 o 
  -6   3   2      207.73      213.19     20.67 o 
  -5   3   2      318.97      321.36     15.16 o 
  -4   3   2      373.54      404.45     15.34 o 
  -3   3   2     1049.33     1086.21     22.08 o 
  -2   3   2     4948.97     5116.47     43.32 o 
  -1   3   2      397.90      370.60      7.68 o 
   0   3   2      336.24      348.49      6.89 o 
   1   3   2     6867.79     7040.88    233.84 o 
   2   3   2     8291.09     8035.41    291.95 o 
   3   3   2     1428.39     1406.45     30.39 o 
   4   3   2      444.13      407.12      6.54 o 
   5   3   2      175.07      178.46      8.68 o 
   6   3   2     1265.27     1250.21     54.55 o 
   7   3   2      595.28      584.16     33.84 o 
   8   3   2      569.70      558.88     14.59 o 
   9   3   2        2.37       -0.35      6.39 o 
  10   3   2      137.64      132.46     15.13 o 
  11   3   2      108.82      117.18     15.55 o 
  12   3   2      114.02      132.18     17.36 o 
 -10   4   2       57.10       62.93     13.87 o 
  -9   4   2        9.41        6.61      9.18 o 
  -8   4   2        1.08        2.05      7.55 o 
  -7   4   2     1872.67     1831.33     40.28 o 
  -6   4   2      345.24      363.07     11.34 o 
  -5   4   2      239.32      241.46      8.89 o 
  -4   4   2      138.90      146.94      6.14 o 
  -3   4   2      262.86      249.98      6.89 o 
  -2   4   2     6191.79     6614.93    193.33 o 
  -1   4   2       12.50        6.92      2.34 o 
   0   4   2      220.06      229.35      7.79 o 
   1   4   2       26.86       23.74      1.87 o 
   2   4   2     3516.58     3804.79     33.18 o 
   3   4   2    10847.83    11754.85     61.35 o 
   4   4   2     3076.24     3399.54     33.84 o 
   5   4   2        0.31        1.11      2.40 o 
   6   4   2      710.57      692.27     18.21 o 
   7   4   2     1087.49     1084.40     18.65 o 
   8   4   2       84.68       88.91      7.63 o 
   9   4   2      114.28       94.64     12.51 o 
  10   4   2      155.71      156.02     16.37 o 
  11   4   2      115.27      147.19     17.75 o 
 -10   5   2       55.82       48.19     13.94 o 
  -9   5   2        4.95        3.60      9.76 o 
  -8   5   2      317.14      293.19     20.12 o 
  -7   5   2     1237.63     1260.47     35.09 o 
  -6   5   2      116.19      122.05     12.90 o 
  -5   5   2      135.95      136.86     12.24 o 
  -4   5   2       28.58       20.28      6.41 o 
  -3   5   2      353.75      417.04     19.98 o 
  -2   5   2       75.60       58.51      4.99 o 
  -1   5   2      578.85      575.70     11.61 o 
   0   5   2      339.27      341.09     17.80 o 
   1   5   2      760.18      805.36     52.73 o 
   2   5   2     3411.58     3682.10     35.59 o 
   3   5   2     1406.34     1429.93     24.04 o 
   4   5   2      675.47      660.22     17.33 o 
   6   5   2      390.19      400.88     10.92 o 
   7   5   2        2.84        4.45      5.44 o 
   8   5   2       92.92       87.14      7.81 o 
   9   5   2       62.26       69.51     11.35 o 
  10   5   2       51.65       48.83     11.89 o 
  11   5   2       42.90       42.98     12.67 o 
  -9   6   2       10.94       10.02     11.05 o 
  -8   6   2        0.08        0.26      8.89 o 
  -7   6   2      397.42      389.41     22.01 o 
  -6   6   2      515.38      507.37     23.00 o 
  -5   6   2      280.04      291.50     17.36 o 
  -4   6   2      225.66      225.13     14.74 o 
  -3   6   2       19.27       16.37      4.21 o 
  -2   6   2      377.30      339.83     12.47 o 
  -1   6   2      646.12      637.91     13.30 o 
   0   6   2       52.07       57.24      4.88 o 
   1   6   2       22.54       24.64      3.67 o 
   2   6   2       53.81       42.31      4.23 o 
   3   6   2     2246.93     2280.11     34.85 o 
   4   6   2      390.95      365.05     14.77 o 
   5   6   2       40.26       33.18      6.96 o 
   6   6   2        2.76        1.98      3.70 o 
   7   6   2      237.94      232.81     10.30 o 
   8   6   2      710.25      703.77     24.27 o 
   9   6   2       26.98       34.59     10.36 o 
  10   6   2        2.41        1.03      8.76 o 
  11   6   2       34.09       46.40     13.22 o 
  -9   7   2       64.05       74.41     16.18 o 
  -8   7   2        3.29       11.35     10.79 o 
  -7   7   2       53.33       54.09     12.28 o 
  -6   7   2      216.23      209.33     17.28 o 
  -5   7   2      365.86      357.35     19.89 o 
  -4   7   2       19.47       20.31      7.81 o 
  -3   7   2      154.34      154.83      8.74 o 
  -2   7   2      379.45      376.07     11.92 o 
  -1   7   2      992.38      997.89     18.74 o 
   0   7   2      315.35      308.30     10.20 o 
   1   7   2       14.30       14.00      3.63 o 
   2   7   2       12.17        7.89      3.52 o 
   3   7   2      669.96      659.77     14.20 o 
   4   7   2       30.34       34.14      4.76 o 
   5   7   2        0.75        0.78      5.92 o 
   7   7   2       29.88       43.16      6.57 o 
   9   7   2      122.91      141.97     16.39 o 
  10   7   2        2.73        1.89      9.27 o 
  -8   8   2       32.53       34.18     13.09 o 
  -7   8   2       34.50       30.18     11.66 o 
  -6   8   2      131.93      139.94     16.13 o 
  -5   8   2      184.03      164.64     16.04 o 
  -4   8   2      100.69      109.06     13.25 o 
  -3   8   2      113.28      103.23      8.68 o 
  -2   8   2      450.13      436.75     22.26 o 
  -1   8   2      659.18      657.06     15.98 o 
   0   8   2      627.47      630.17     23.26 o 
   1   8   2        2.14        0.49      3.84 o 
   2   8   2       66.01       62.49      6.08 o 
   3   8   2      229.17      248.19     10.20 o 
   4   8   2      293.22      308.88     11.39 o 
   5   8   2       31.58       31.66      5.69 o 
   6   8   2       80.86       83.64     11.87 o 
   7   8   2      293.73      288.16     12.97 o 
  -7   9   2        1.15        0.55     11.31 o 
  -6   9   2      186.13      188.41     19.08 o 
  -5   9   2      190.06      198.70     18.47 o 
  -4   9   2        6.28        3.11      8.35 o 
  -3   9   2       71.13       76.67      8.27 o 
  -2   9   2      421.27      427.83     14.78 o 
  -1   9   2      560.93      536.63     15.78 o 
   0   9   2       42.72       46.70      6.54 o 
   1   9   2       20.67       22.17      5.60 o 
   2   9   2       68.74       77.47      7.17 o 
   3   9   2      111.59      119.74     13.02 o 
   4   9   2       69.04       82.47     11.54 o 
   5   9   2       24.59       28.14      9.85 o 
   6   9   2        0.05       -2.01      8.55 o 
   7   9   2      186.43      183.13     12.43 o 
  -6  10   2       76.64       77.46     15.46 o 
  -5  10   2       50.09       42.33     12.86 o 
  -4  10   2       53.45       53.92     12.87 o 
  -3  10   2       99.51      104.31     14.93 o 
  -2  10   2      175.89      188.12     17.69 o 
  -1  10   2       45.15       40.50     10.73 o 
   0  10   2      119.59      127.82     15.19 o 
   1  10   2       17.94       17.86      9.31 o 
   2  10   2       52.65       58.75     11.66 o 
   3  10   2      100.53      119.00     14.29 o 
   4  10   2      398.94      392.26     22.76 o 
   5  10   2      143.76      128.13     15.79 o 
   6  10   2        0.26        2.70     10.44 o 
  -4  11   2       41.85       57.55     14.46 o 
  -3  11   2      122.44       98.25     16.08 o 
  -2  11   2        0.43        2.00     10.05 o 
  -1  11   2      314.42      303.96     22.29 o 
   0  11   2      352.54      338.79     22.95 o 
   1  11   2       31.18       21.45     11.32 o 
   2  11   2        3.37        4.99     10.21 o 
   3  11   2      182.44      188.75     19.54 o 
   4  11   2      194.56      187.21     18.84 o 
   5  11   2       86.94       91.97     16.29 o 
   6  11   2       20.34       20.77     12.51 o 
  -1  12   2        5.36        8.61     11.61 o 
   0  12   2      247.48      267.33     23.73 o 
   1  12   2       19.52       23.49     13.58 o 
   2  12   2        1.97        0.64     11.30 o 
   3  12   2       24.75       37.40     13.74 o 
   0 -10   3       62.75       62.18     15.82 o 
   1 -10   3       47.78       46.69     14.40 o 
  -4  -9   3       18.07       31.67     13.05 o 
  -3  -9   3       33.06       35.16     13.52 o 
  -2  -9   3       10.64        7.04     10.36 o 
  -1  -9   3       28.24       29.92     12.12 o 
   0  -9   3       22.84       23.72     11.87 o 
   1  -9   3       32.81       35.20     12.35 o 
   2  -9   3        5.03        3.73     10.47 o 
   3  -9   3        5.00        2.85     10.66 o 
   4  -9   3       41.30       37.89     13.25 o 
   5  -9   3      114.00      120.16     18.53 o 
  -6  -8   3       23.60       23.91      8.69 o 
  -5  -8   3       88.12       75.85     10.23 o 
  -4  -8   3       83.43       74.54     14.27 o 
  -3  -8   3       16.78       19.41     10.79 o 
  -2  -8   3        6.12        2.52      9.10 o 
  -1  -8   3        5.99        8.20      9.34 o 
   0  -8   3      164.45      160.80     16.69 o 
   1  -8   3       90.39      101.56     14.12 o 
   2  -8   3        1.36        8.35      9.40 o 
   3  -8   3        6.95        1.71      9.76 o 
   4  -8   3       28.30       25.56     10.96 o 
   5  -8   3      111.40      126.91     17.07 o 
   6  -8   3      180.55      195.23     20.03 o 
   7  -8   3        0.33        3.82     12.76 o 
  -7  -7   3       44.08       47.05     14.16 o 
  -6  -7   3       11.09       15.30      7.58 o 
  -5  -7   3      216.46      199.72     13.05 o 
  -3  -7   3      114.78      120.46     14.71 o 
  -2  -7   3      185.84      179.01     15.94 o 
  -1  -7   3        0.50       -0.60      5.08 o 
   0  -7   3      239.04      242.48     11.77 o 
   1  -7   3       74.79       73.96      8.06 o 
   2  -7   3      311.07      310.60     19.02 o 
   3  -7   3       58.18       59.51     11.19 o 
   4  -7   3       35.33       33.68     10.12 o 
   5  -7   3      135.98      144.89     15.88 o 
   6  -7   3       72.30       82.39     14.27 o 
   7  -7   3       41.12       33.08     12.13 o 
   8  -7   3        0.02        0.69     11.96 o 
  -8  -6   3       65.47       74.21     15.49 o 
  -7  -6   3      131.87      157.15     17.72 o 
  -6  -6   3      121.52      118.44     10.62 o 
  -5  -6   3        0.86        0.70      5.41 o 
  -4  -6   3       37.45       43.14      6.97 o 
  -3  -6   3      682.59      708.70     26.65 o 
  -2  -6   3      377.77      346.44     18.95 o 
  -1  -6   3      142.53      155.56      9.34 o 
   0  -6   3      454.44      432.81     13.55 o 
   1  -6   3      602.27      579.99     15.36 o 
   2  -6   3      101.73      108.34     13.06 o 
   3  -6   3        2.60        3.06      4.33 o 
   4  -6   3        8.75        8.22      4.77 o 
   5  -6   3       55.44       49.01     10.25 o 
   6  -6   3      156.11      165.21     16.46 o 
   7  -6   3      156.68      154.38     16.36 o 
   8  -6   3        0.01       -0.13     10.38 o 
  -8  -5   3       47.28       44.65     12.44 o 
  -7  -5   3       85.80       80.31     13.18 o 
  -6  -5   3      186.62      188.29     16.60 o 
  -5  -5   3      126.28      123.61      9.59 o 
  -4  -5   3      474.21      506.56     15.73 o 
  -3  -5   3      525.97      532.01     22.00 o 
  -2  -5   3      248.09      238.93     10.43 o 
  -1  -5   3       13.40        9.92      4.10 o 
   0  -5   3       60.36       61.86      6.04 o 
   1  -5   3     1034.42     1037.25     24.37 o 
   2  -5   3      154.48      148.21      7.89 o 
   3  -5   3        2.74        4.08      3.71 o 
   4  -5   3       34.17       38.58      5.41 o 
   5  -5   3       30.09       35.56      5.74 o 
   6  -5   3      337.52      329.59     19.87 o 
   7  -5   3      164.71      155.49     15.62 o 
   8  -5   3        0.68        0.00      9.08 o 
  -9  -4   3        0.57        1.81     10.02 o 
  -8  -4   3       11.33       15.58     10.51 o 
  -7  -4   3      149.27      159.89     15.75 o 
  -6  -4   3       56.38       58.21     10.51 o 
  -5  -4   3        1.64       -0.19      4.29 o 
  -4  -4   3      467.25      465.69     14.24 o 
  -3  -4   3     1076.06     1084.42     28.30 o 
  -2  -4   3      577.79      598.60     14.32 o 
  -1  -4   3       32.36       34.01      4.72 o 
   0  -4   3      493.40      523.09     12.55 o 
   1  -4   3     2154.84     2124.18     37.08 o 
   2  -4   3      308.29      294.87      9.55 o 
   3  -4   3      117.11      112.02      6.98 o 
   4  -4   3      208.11      211.11      8.88 o 
   5  -4   3        6.70        7.02      4.03 o 
   6  -4   3       81.30       92.85      7.85 o 
   7  -4   3       66.41       75.13      7.41 o 
   8  -4   3       11.38       15.82      5.90 o 
 -10  -3   3       21.42       13.80     12.34 o 
  -9  -3   3        7.93        8.95      9.83 o 
  -8  -3   3       85.71       77.17     12.67 o 
  -7  -3   3       99.77      105.93     13.18 o 
  -6  -3   3      149.16      143.72     13.51 o 
  -5  -3   3       82.32       79.59     10.15 o 
  -4  -3   3      360.09      369.20     12.14 o 
  -3  -3   3      772.52      776.78     15.96 o 
  -2  -3   3      612.30      635.78     13.74 o 
  -1  -3   3      332.17      352.96     10.00 o 
   0  -3   3      730.22      751.65     14.11 o 
   1  -3   3     3228.32     3466.22     89.28 o 
   2  -3   3     1302.67     1233.92     41.36 o 
   3  -3   3       44.21       30.99      5.97 o 
   4  -3   3        0.18        2.21      2.91 o 
   5  -3   3      186.27      183.38      8.20 o 
   6  -3   3     1055.75     1100.95     18.69 o 
   7  -3   3       61.05       67.19      6.61 o 
   8  -3   3       23.63       18.82      5.57 o 
   9  -3   3       80.70       82.63     12.15 o 
  10  -3   3       80.13       84.16     13.52 o 
  11  -3   3       99.19      107.43     15.42 o 
 -10  -2   3       29.30       45.05     13.90 o 
  -9  -2   3       24.05       22.79     10.53 o 
  -8  -2   3       63.77       69.99     11.89 o 
  -7  -2   3      129.56      114.94     12.97 o 
  -6  -2   3      621.82      570.38     22.63 o 
  -5  -2   3      115.00      115.44     11.17 o 
  -4  -2   3       72.43       71.95      8.78 o 
  -3  -2   3        8.98        6.46      2.94 o 
  -2  -2   3        9.39        4.74      2.17 o 
  -1  -2   3      174.92      167.01      6.74 o 
   0  -2   3      415.66      443.64      9.70 o 
   1  -2   3     1657.62     1690.64     60.24 o 
   2  -2   3     3290.61     3636.95     83.07 o 
   3  -2   3     5498.86     5919.28     56.88 o 
   4  -2   3      929.66      966.99     14.41 o 
   5  -2   3      376.66      420.06     14.82 o 
   6  -2   3      446.92      447.91     19.20 o 
   7  -2   3     1362.73     1470.99     47.40 o 
   8  -2   3      216.78      226.16     15.78 o 
   9  -2   3      158.20      148.23     14.12 o 
  10  -2   3       83.77       96.96     13.77 o 
  11  -2   3      129.15      133.84     16.63 o 
 -10  -1   3       32.23       28.90     12.00 o 
  -9  -1   3       73.08       63.46     12.67 o 
  -8  -1   3      745.62      705.10     27.70 o 
  -7  -1   3      163.29      162.58     14.22 o 
  -6  -1   3      485.87      448.92     19.76 o 
  -5  -1   3       84.45       76.29      9.13 o 
  -4  -1   3       11.94       15.71      5.26 o 
  -3  -1   3      262.97      248.25     11.98 o 
  -2  -1   3      566.63      526.58     15.18 o 
  -1  -1   3      192.74      176.45      5.04 o 
   0  -1   3       16.82       22.08      1.69 o 
   1  -1   3      559.99      513.61      9.18 o 
   2  -1   3     9107.00     9338.21     38.00 o 
   3  -1   3     4694.38     5102.25    184.60 o 
   4  -1   3      930.25      996.53     13.33 o 
   5  -1   3      688.55      766.77     15.80 o 
   6  -1   3      657.61      657.63     28.57 o 
   7  -1   3      448.25      449.94     11.97 o 
   8  -1   3      138.25      160.45      8.87 o 
   9  -1   3        0.30       -1.35      6.26 o 
  10  -1   3        7.63       11.70      8.35 o 
  11  -1   3      233.29      243.19     19.71 o 
  12  -1   3       95.52      113.59     16.47 o 
 -10   0   3       48.48       48.67     13.58 o 
  -9   0   3       24.63       30.60     10.47 o 
  -8   0   3      526.99      552.13     24.70 o 
  -7   0   3      880.38      891.05     28.48 o 
  -6   0   3      644.76      641.86     22.71 o 
  -5   0   3      243.91      259.79     14.07 o 
  -4   0   3        9.01       11.18      4.69 o 
  -3   0   3     1226.17     1169.98     23.49 o 
  -2   0   3     3091.52     3174.35    122.21 o 
  -1   0   3     1452.52     1415.10     14.70 o 
   0   0   3      384.91      434.54     12.85 o 
   1   0   3     2124.58     2197.09     58.18 o 
   2   0   3      108.85      123.69      4.07 o 
   3   0   3      808.76      797.74     24.26 o 
   4   0   3      574.59      616.09     26.13 o 
   5   0   3      425.23      480.04     13.75 o 
   6   0   3       59.51       46.55      4.39 o 
   7   0   3      614.72      634.12     25.65 o 
   8   0   3      867.86      873.93     26.52 o 
   9   0   3       19.70       19.28      7.71 o 
  10   0   3        5.95        9.70      8.10 o 
  11   0   3      124.88      140.03     16.40 o 
  12   0   3       49.03       70.52     14.30 o 
 -10   1   3      110.44      113.87     16.17 o 
  -9   1   3       94.86       94.85     13.81 o 
  -8   1   3       21.13       16.89      8.50 o 
  -7   1   3      589.65      594.81     23.60 o 
  -6   1   3      330.97      296.14     16.14 o 
  -5   1   3      825.31      767.81     22.58 o 
  -4   1   3        0.47        2.39      3.80 o 
  -3   1   3      438.89      430.41     14.36 o 
  -2   1   3     6409.31     6555.01    480.80 o 
  -1   1   3     1097.70     1037.36     45.04 o 
   0   1   3      966.09      978.66     51.56 o 
   1   1   3        0.79        0.60      0.92 o 
   2   1   3        4.39        7.46      2.40 o 
   3   1   3       77.58       69.25      5.76 o 
   4   1   3      143.94      139.02      8.29 o 
   5   1   3       24.40       29.22      3.02 o 
   6   1   3      629.23      637.62     19.52 o 
   7   1   3      872.12      870.21     24.50 o 
   8   1   3      815.45      795.42     25.43 o 
   9   1   3      197.97      197.85     15.11 o 
  10   1   3        2.75        0.62      7.25 o 
  11   1   3       24.70       43.85     11.64 o 
  12   1   3       68.84       75.90     14.54 o 
 -10   2   3      117.32      128.22     11.75 o 
  -9   2   3      119.29      123.87     15.24 o 
  -8   2   3      180.13      162.73     15.59 o 
  -7   2   3      967.59      922.10     29.04 o 
  -6   2   3        4.81        2.75      5.77 o 
  -5   2   3      161.43      139.57     10.64 o 
  -4   2   3       12.92       13.71      4.90 o 
  -3   2   3     1345.50     1267.39     24.18 o 
  -2   2   3     8637.86     8641.15    517.04 o 
  -1   2   3      284.92      246.07      5.27 o 
   0   2   3     1620.04     1615.00     61.53 o 
   1   2   3       40.80       45.42      3.90 o 
   2   2   3      134.93      119.98      6.07 o 
   3   2   3      425.91      393.62     11.45 o 
   4   2   3       13.24       10.75      1.78 o 
   5   2   3        2.27        0.93      1.83 o 
   6   2   3       31.98       28.38      3.51 o 
   7   2   3      997.23      950.27     15.36 o 
   8   2   3      916.06      870.64     26.71 o 
   9   2   3      327.65      304.28     18.17 o 
  10   2   3       12.65       14.20      8.36 o 
  11   2   3       77.78      106.55     14.85 o 
  12   2   3       53.48       60.15     13.67 o 
 -10   3   3       80.01       78.14     14.98 o 
  -9   3   3      169.89      182.00     18.02 o 
  -8   3   3      184.34      182.92     16.50 o 
  -7   3   3      234.71      229.76     16.52 o 
  -6   3   3      198.60      178.33     13.87 o 
  -5   3   3      919.43      894.33     25.15 o 
  -4   3   3       62.81       56.13      7.45 o 
  -3   3   3      234.32      224.10      7.92 o 
  -2   3   3     3480.67     3487.22     86.00 o 
  -1   3   3     5911.04     6156.31     31.13 o 
   0   3   3      419.23      396.73      5.40 o 
   1   3   3       51.05       58.76      2.53 o 
   2   3   3      537.92      661.98     10.46 o 
   3   3   3      233.38      199.35      4.76 o 
   4   3   3     1749.73     1671.89     33.35 o 
   5   3   3      212.27      213.19      6.36 o 
   6   3   3       92.81       82.93      5.36 o 
   7   3   3      173.06      158.13      8.04 o 
   8   3   3      561.26      534.27     21.36 o 
   9   3   3      353.33      340.81     19.28 o 
  10   3   3      100.21       99.33     13.46 o 
  11   3   3      112.96      118.36     15.49 o 
  12   3   3      135.65      143.27     17.89 o 
 -10   4   3      140.80      142.99     18.11 o 
  -9   4   3      208.70      204.19     19.15 o 
  -8   4   3       93.45       84.09     12.77 o 
  -7   4   3      400.67      393.88     20.77 o 
  -6   4   3      952.39      935.41     28.45 o 
  -5   4   3      337.60      343.36     16.98 o 
  -4   4   3       34.79       32.15      6.58 o 
  -3   4   3      559.14      614.12     13.22 o 
  -2   4   3      277.82      267.89      8.39 o 
  -1   4   3      866.99      790.57     12.75 o 
   0   4   3      233.78      233.66     10.06 o 
   1   4   3      300.68      337.25      7.77 o 
   2   4   3     2247.23     2342.48     29.02 o 
   3   4   3     7301.22     8260.11    189.13 o 
   4   4   3      448.40      448.25      8.85 o 
   5   4   3       20.89       22.77      2.52 o 
   6   4   3      156.65      146.12      6.96 o 
   7   4   3      945.76      937.29     17.67 o 
   8   4   3      277.87      298.06     17.27 o 
   9   4   3       88.95       77.40     11.43 o 
  10   4   3       48.87       38.59     10.57 o 
  11   4   3       69.16       60.83     12.77 o 
  12   4   3       78.62       73.25     14.87 o 
 -10   5   3       69.04       69.48     15.98 o 
  -9   5   3       32.14       39.48     12.99 o 
  -8   5   3       31.60       37.47     11.45 o 
  -7   5   3       18.98       18.56      8.74 o 
  -6   5   3      120.76      129.83     13.38 o 
  -5   5   3      505.46      483.62     20.41 o 
  -4   5   3      221.03      239.78     14.13 o 
  -3   5   3        0.71        0.18      3.09 o 
  -2   5   3        2.73        2.82      2.90 o 
  -1   5   3     2384.99     2435.87     47.26 o 
   0   5   3      980.62      981.88     16.32 o 
   1   5   3       59.32       59.79      3.06 o 
   2   5   3      689.80      750.09     23.85 o 
   3   5   3     7485.88     7912.66     92.48 o 
   4   5   3     2772.51     2712.49     57.54 o 
   5   5   3      246.57      263.31     12.79 o 
   6   5   3       97.38      104.06      5.19 o 
   7   5   3        4.13        6.84      3.72 o 
   8   5   3       78.52       75.76     10.15 o 
   9   5   3      269.14      272.96     18.51 o 
  10   5   3        2.10        2.92      8.16 o 
  11   5   3       18.23       12.84     10.43 o 
  -9   6   3        6.57       11.15     11.96 o 
  -8   6   3        4.94        4.80      9.62 o 
  -7   6   3       42.77       25.89      9.89 o 
  -6   6   3      209.30      196.72     16.11 o 
  -5   6   3      293.42      282.14     17.08 o 
  -4   6   3      374.89      372.71     18.18 o 
  -3   6   3      141.29      133.08      8.10 o 
  -2   6   3        1.45        2.38      3.29 o 
  -1   6   3      958.61      998.13     23.78 o 
   0   6   3     2583.54     2622.60     62.79 o 
   1   6   3       98.07       98.03      3.97 o 
   2   6   3        0.44        2.78      1.96 o 
   3   6   3     1304.23     1379.95     14.24 o 
   4   6   3     1678.67     1733.09     20.03 o 
   5   6   3      537.42      543.06     23.42 o 
   6   6   3       77.58       73.88      5.07 o 
   7   6   3      267.15      290.47     16.65 o 
   8   6   3      169.68      172.48     14.75 o 
   9   6   3      211.59      215.54     17.24 o 
  10   6   3       48.25       47.02     11.82 o 
  11   6   3        9.68        7.04     10.18 o 
  -9   7   3       17.09       13.09     11.98 o 
  -8   7   3       81.14       82.37     14.91 o 
  -7   7   3       19.14       12.45      9.85 o 
  -6   7   3      221.27      231.30     18.21 o 
  -5   7   3      382.95      371.69     20.44 o 
  -4   7   3      264.61      281.82     17.38 o 
  -3   7   3       38.37       37.28      5.78 o 
  -2   7   3       95.93       87.57      7.21 o 
  -1   7   3      537.32      520.40     17.96 o 
   0   7   3      470.68      450.97     12.21 o 
   1   7   3      388.53      379.95     11.00 o 
   2   7   3        0.34        0.54      3.18 o 
   3   7   3       83.35       77.61      4.73 o 
   4   7   3      472.87      492.60     10.16 o 
   5   7   3      409.75      413.50     11.97 o 
   6   7   3       77.53       78.13      9.23 o 
   7   7   3      313.91      293.19     17.67 o 
   8   7   3       24.57       40.74      9.78 o 
   9   7   3      564.50      535.37     25.67 o 
  10   7   3      106.53      108.82     15.45 o 
  -8   8   3       76.39       86.08     15.88 o 
  -7   8   3        0.75       -2.91      9.62 o 
  -6   8   3       66.02       65.52     12.86 o 
  -5   8   3      318.42      319.86     20.51 o 
  -4   8   3      492.34      492.88     23.13 o 
  -3   8   3       38.12       46.72      6.60 o 
  -2   8   3       45.16       47.38      6.31 o 
  -1   8   3      423.89      425.42     13.30 o 
   0   8   3     1089.37     1128.20     20.17 o 
   1   8   3      269.75      269.01     10.45 o 
   2   8   3       52.80       49.87      5.85 o 
   3   8   3        1.21        0.95      3.83 o 
   4   8   3      437.81      453.92     17.00 o 
   5   8   3      325.73      340.15     12.27 o 
   6   8   3       88.33       89.73      9.99 o 
   7   8   3      205.13      202.83     15.66 o 
   8   8   3       18.47       25.48      9.95 o 
   9   8   3      271.54      250.00     19.79 o 
  10   8   3      114.32      117.29     16.47 o 
  -7   9   3       10.08       10.92     11.25 o 
  -6   9   3      119.87      130.38     16.81 o 
  -5   9   3      372.27      361.02     22.75 o 
  -4   9   3      189.34      177.56     16.82 o 
  -3   9   3       63.47       66.69      8.18 o 
  -2   9   3      152.92      147.83      9.96 o 
  -1   9   3      604.77      630.64     17.04 o 
   0   9   3       61.62       68.61      7.37 o 
   1   9   3        1.49       -0.21      4.29 o 
   2   9   3       20.38       24.10      5.62 o 
   3   9   3       18.28       24.00      5.57 o 
   4   9   3      127.00      138.85      9.27 o 
   5   9   3      198.96      208.69     10.96 o 
   6   9   3      141.83      144.62     10.40 o 
   8   9   3      100.16      119.88     14.78 o 
   9   9   3       54.66       64.30     14.38 o 
  -6  10   3       20.55       20.67     12.18 o 
  -5  10   3      172.45      177.05     18.95 o 
  -4  10   3       24.69       27.94     11.60 o 
  -3  10   3       19.13       23.41      7.37 o 
  -2  10   3       25.61       24.92      7.15 o 
  -1  10   3       26.75       25.14      6.59 o 
   0  10   3      349.18      362.39     14.67 o 
   1  10   3       84.06       98.79      8.86 o 
   2  10   3       12.64       12.48      5.90 o 
   3  10   3        0.73       -0.88      8.07 o 
   4  10   3      107.44      121.28     14.26 o 
   5  10   3      296.53      304.82     19.63 o 
  -4  11   3       48.62       58.60     14.20 o 
  -3  11   3       48.11       55.12     13.38 o 
  -2  11   3        0.57       -3.11      9.53 o 
  -1  11   3       57.40       49.81     12.37 o 
   0  11   3      150.87      161.33     17.76 o 
   1  11   3       93.91      115.38     15.30 o 
   2  11   3        9.09       19.06     10.21 o 
   3  11   3       87.34       77.04     13.33 o 
   4  11   3      124.78      133.66     16.53 o 
   5  11   3       45.72       64.88     13.48 o 
  -2  12   3        5.42        5.58     10.93 o 
  -1  12   3       62.69       62.57     14.90 o 
   0  12   3      204.49      233.20     21.77 o 
   1  12   3      329.27      325.37     24.69 o 
   2  12   3        1.29       -0.59     11.93 o 
   3  12   3        1.45        1.82     11.98 o 
   4  12   3       97.50       96.10     17.11 o 
  -2  -9   4       43.15       42.27     14.04 o 
  -1  -9   4        3.71        4.60     11.56 o 
   0  -9   4       46.85       36.75     13.59 o 
   1  -9   4       58.19       54.21     14.68 o 
   2  -9   4       52.98       57.52     14.56 o 
   3  -9   4        4.54        5.41     11.82 o 
  -4  -8   4       13.09       15.23      7.97 o 
  -3  -8   4       52.73       47.29     13.64 o 
  -2  -8   4        0.61        2.95     10.38 o 
  -1  -8   4       10.35        8.24     10.60 o 
   0  -8   4        0.15       -4.71      9.37 o 
   1  -8   4       77.26       86.10     14.80 o 
   2  -8   4       68.02       83.31     15.00 o 
   3  -8   4       68.17       63.22     13.71 o 
   4  -8   4        4.73        2.75     10.38 o 
   5  -8   4       36.87       40.51     14.12 o 
   6  -8   4       92.16       96.91     17.23 o 
  -6  -7   4       29.47       33.47      8.98 o 
  -5  -7   4        4.10        3.70      7.10 o 
  -4  -7   4        0.32        1.60      6.30 o 
  -3  -7   4       29.12       26.81     11.27 o 
  -2  -7   4       49.03       58.07     12.39 o 
  -1  -7   4       43.93       43.58      7.79 o 
   0  -7   4       42.56       36.10      7.41 o 
   1  -7   4      246.84      238.68     12.55 o 
   2  -7   4      141.10      151.95     15.79 o 
   3  -7   4       90.68       92.78     13.42 o 
   4  -7   4        0.53        0.67      8.72 o 
   5  -7   4       11.20        7.97      9.59 o 
   6  -7   4       72.63       72.31     14.51 o 
   7  -7   4      151.76      173.23     19.35 o 
  -7  -6   4      101.97      108.67     16.65 o 
  -6  -6   4       35.62       40.05     12.28 o 
  -5  -6   4       72.25       67.30      9.17 o 
  -4  -6   4      179.52      168.05     12.96 o 
  -2  -6   4      160.56      168.24     14.97 o 
  -1  -6   4       27.76       20.44      5.90 o 
   0  -6   4      163.35      147.32      9.79 o 
   1  -6   4      952.44      902.99     19.95 o 
   2  -6   4      215.43      220.42     10.97 o 
   3  -6   4       44.78       50.11      6.82 o 
   4  -6   4        4.38        1.76      5.05 o 
   5  -6   4        1.02        3.04      7.94 o 
   6  -6   4      230.94      233.34     18.86 o 
   7  -6   4      270.78      267.97     20.78 o 
  -8  -5   4       31.11       34.42     12.84 o 
  -7  -5   4       87.56      103.97     15.43 o 
  -6  -5   4      160.63      163.79     17.73 o 
  -5  -5   4       68.89       74.62      8.72 o 
  -4  -5   4      236.97      225.73     12.04 o 
  -3  -5   4      371.36      351.63     15.87 o 
  -2  -5   4     1064.16     1046.45     21.45 o 
  -1  -5   4      121.61      134.22      9.02 o 
   0  -5   4      169.37      149.34      9.08 o 
   1  -5   4      268.95      266.66     10.88 o 
   2  -5   4       99.71      100.62      8.37 o 
   3  -5   4      100.28      104.99      8.04 o 
   4  -5   4        8.17       10.63      4.71 o 
   5  -5   4       60.91       54.55      7.40 o 
   6  -5   4      110.05      119.29      9.44 o 
   7  -5   4      140.54      153.61     10.71 o 
  -8  -4   4        1.18        0.93     10.46 o 
  -7  -4   4       34.61       40.55     11.43 o 
  -6  -4   4      210.66      230.12     18.15 o 
  -5  -4   4      120.93      124.61     13.73 o 
  -4  -4   4       88.78       92.54      8.10 o 
  -3  -4   4      557.04      581.98     16.06 o 
  -2  -4   4      490.90      489.47     14.17 o 
  -1  -4   4      274.39      279.00     10.83 o 
   0  -4   4      138.34      135.39      7.99 o 
   1  -4   4       43.02       44.37      5.30 o 
   2  -4   4      127.18      114.88      7.32 o 
   3  -4   4      106.60      106.25      7.28 o 
   4  -4   4       74.22       73.79      6.59 o 
   5  -4   4       87.01       91.70      7.50 o 
   6  -4   4       37.63       37.63      6.19 o 
   7  -4   4      389.53      394.97     18.30 o 
   8  -4   4       89.33       89.45     12.67 o 
   9  -4   4        5.35        5.13      9.29 o 
  -9  -3   4       33.20       33.87     12.68 o 
  -8  -3   4       25.40       20.83     10.59 o 
  -7  -3   4       18.31       17.28      9.20 o 
  -6  -3   4      140.15      140.26     14.45 o 
  -5  -3   4      163.40      155.84     14.07 o 
  -4  -3   4        0.88        1.36      5.55 o 
  -3  -3   4      439.91      446.51     13.43 o 
  -2  -3   4     1154.04     1203.10     16.51 o 
  -1  -3   4      487.62      487.39     15.91 o 
   0  -3   4       86.19       91.56      6.39 o 
   1  -3   4       48.29       63.52      5.48 o 
   2  -3   4      658.33      668.84     21.07 o 
   3  -3   4      551.82      575.59     19.18 o 
   4  -3   4      264.62      267.53      9.46 o 
   5  -3   4        5.37        5.16      3.89 o 
   6  -3   4       48.19       47.76      5.87 o 
   7  -3   4      128.85      144.12      9.33 o 
   8  -3   4      234.64      257.68     16.96 o 
   9  -3   4       23.50       16.27      8.74 o 
  10  -3   4        5.07        4.37      9.04 o 
  11  -3   4       55.44       38.90     13.22 o 
  -9  -2   4       58.08       65.65     13.87 o 
  -8  -2   4        0.24        3.76      8.78 o 
  -7  -2   4      206.31      209.29     17.15 o 
  -6  -2   4      244.27      243.54     16.86 o 
  -5  -2   4      357.64      372.75     18.82 o 
  -4  -2   4       43.15       38.15      7.67 o 
  -3  -2   4       35.96       35.77      3.91 o 
  -2  -2   4      220.59      221.78      7.24 o 
  -1  -2   4      983.21      997.77     13.44 o 
   0  -2   4       48.67       45.24      4.46 o 
   1  -2   4        2.33        1.47      2.64 o 
   2  -2   4        6.53        4.02      2.75 o 
   3  -2   4     3187.60     3148.63     58.25 o 
   4  -2   4     3052.64     3123.34     56.38 o 
   5  -2   4      107.01      109.49      6.67 o 
   6  -2   4      102.14      107.73      8.65 o 
   7  -2   4      106.12      110.23      9.80 o 
   8  -2   4       15.06       19.80      7.67 o 
   9  -2   4       21.58       19.79      9.05 o 
  10  -2   4       34.98       25.71      9.78 o 
  11  -2   4       60.80       69.06     13.55 o 
  -9  -1   4       48.29       59.63     13.35 o 
  -8  -1   4        5.49        5.51      8.62 o 
  -7  -1   4      932.78      863.90     30.15 o 
  -6  -1   4       31.10       36.27      8.71 o 
  -5  -1   4      407.31      408.08     18.90 o 
  -4  -1   4      623.37      674.51     22.08 o 
  -3  -1   4      292.20      320.96     14.40 o 
  -2  -1   4     1819.07     1874.58     53.73 o 
  -1  -1   4      907.29      881.01     11.74 o 
   0  -1   4      293.02      294.96     10.67 o 
   1  -1   4      340.63      329.91      8.36 o 
   2  -1   4     6940.99     7354.79     71.93 o 
   3  -1   4     4670.02     4960.29     76.78 o 
   4  -1   4      174.44      182.59      6.84 o 
   5  -1   4        1.40        0.44      2.75 o 
   6  -1   4      379.16      407.57     12.05 o 
   7  -1   4      610.36      635.46     20.02 o 
   8  -1   4       78.31       94.47     11.50 o 
   9  -1   4        3.17        1.55      6.77 o 
  10  -1   4      105.86       79.34     12.54 o 
  11  -1   4       75.16       78.69     13.87 o 
  12  -1   4      125.50      112.51     16.30 o 
 -10   0   4       64.08       68.97     14.74 o 
  -9   0   4        2.73       10.70     10.60 o 
  -8   0   4       24.45       22.32      9.66 o 
  -7   0   4      546.45      575.20     24.85 o 
  -6   0   4        2.62        3.80      6.26 o 
  -5   0   4      390.23      389.34     17.69 o 
  -4   0   4      171.27      153.32     11.35 o 
  -3   0   4       12.27        9.55      4.57 o 
  -2   0   4      172.19      151.25      6.71 o 
  -1   0   4      131.17       97.51      7.23 o 
   0   0   4      789.29      760.99     21.92 o 
   1   0   4       63.41       69.05      2.79 o 
   2   0   4      135.00      121.83      4.85 o 
   3   0   4     2741.23     2885.45     20.14 o 
   4   0   4     3333.45     3644.86     30.23 o 
   5   0   4      137.25      138.32      8.08 o 
   6   0   4       22.71       26.15      6.22 o 
   7   0   4      338.16      367.11     17.28 o 
   8   0   4      591.55      575.83     22.50 o 
   9   0   4      494.29      468.81     21.91 o 
  10   0   4       25.85       15.84      8.52 o 
  11   0   4       29.10       34.90     11.11 o 
  12   0   4       30.90       34.15     13.03 o 
 -10   1   4       76.78       86.49     16.34 o 
  -9   1   4       75.24       75.31     13.78 o 
  -8   1   4        5.85       10.17      8.53 o 
  -7   1   4      560.41      533.21     23.75 o 
  -6   1   4      181.99      190.68     14.56 o 
  -5   1   4      317.17      289.88     15.72 o 
  -4   1   4       96.04       83.88      8.94 o 
  -3   1   4       55.62       61.60      7.49 o 
  -2   1   4     1528.61     1550.51     42.47 o 
  -1   1   4     3861.94     3874.81    135.02 o 
   0   1   4       75.09       61.08      3.74 o 
   1   1   4      109.95      124.17      8.14 o 
   2   1   4      208.57      181.55      5.79 o 
   3   1   4      808.52      791.43     17.82 o 
   4   1   4      326.57      306.94     12.21 o 
   5   1   4      623.29      653.85     18.89 o 
   6   1   4       14.50       14.80      3.05 o 
   7   1   4      546.76      564.55     20.68 o 
   8   1   4      657.23      659.89     23.89 o 
   9   1   4      693.59      666.79     25.64 o 
  10   1   4       12.14       16.42      8.66 o 
  11   1   4        1.14        0.01      8.59 o 
  12   1   4       54.99       56.13     13.54 o 
 -10   2   4      111.47      138.47     18.84 o 
  -9   2   4      131.05      136.73     17.08 o 
  -8   2   4      112.47      106.98     14.07 o 
  -7   2   4       39.61       36.07      9.40 o 
  -6   2   4     1137.96     1085.69     30.65 o 
  -5   2   4      940.67      854.37     25.09 o 
  -4   2   4      370.40      333.00     15.14 o 
  -3   2   4      137.42      160.81     10.27 o 
  -2   2   4       60.92       52.23      3.57 o 
  -1   2   4     3605.65     3650.34    180.24 o 
   0   2   4     1741.22     1776.08    109.37 o 
   1   2   4     1054.24     1065.25     46.96 o 
   2   2   4      616.53      660.42     12.53 o 
   3   2   4      690.27      731.29     16.62 o 
   4   2   4      379.09      337.81     12.65 o 
   5   2   4      224.24      224.01     11.66 o 
   6   2   4      168.73      172.14     11.61 o 
   7   2   4      335.41      325.56     16.21 o 
   8   2   4      728.35      699.46     24.41 o 
   9   2   4      547.30      521.28     23.00 o 
  10   2   4      191.01      168.94     16.00 o 
  11   2   4        0.47       -3.66      8.19 o 
  12   2   4       56.92       66.30     14.07 o 
 -10   3   4       59.44       51.13     14.46 o 
  -9   3   4      226.72      266.06     21.35 o 
  -8   3   4       96.65      103.90     14.12 o 
  -7   3   4      196.75      188.04     16.00 o 
  -6   3   4      250.93      242.55     16.31 o 
  -5   3   4     2312.99     2205.96     40.57 o 
  -4   3   4     1130.23     1091.62     26.79 o 
  -3   3   4       69.05       92.82      6.15 o 
  -2   3   4       39.92       28.57      3.67 o 
  -1   3   4     3588.98     3820.69     47.52 o 
   0   3   4     1039.92     1010.78     19.61 o 
   1   3   4       26.35       22.24      2.03 o 
   2   3   4      131.27      158.12      4.25 o 
   3   3   4      526.62      514.90     13.73 o 
   4   3   4      706.33      687.39     17.43 o 
   5   3   4     1480.05     1594.49     28.61 o 
   6   3   4      139.98      144.02     10.70 o 
   7   3   4      241.69      252.87     14.54 o 
   8   3   4      753.10      721.95     25.02 o 
   9   3   4      978.61      971.84     30.79 o 
  10   3   4       12.42        9.34      8.07 o 
  11   3   4       62.10       54.00     12.26 o 
  12   3   4       69.25      104.38     15.82 o 
  -9   4   4       75.41       78.20     14.65 o 
  -8   4   4      180.84      189.87     17.79 o 
  -7   4   4       10.34        5.21      7.64 o 
  -6   4   4      957.43      957.49     29.94 o 
  -5   4   4      602.03      562.63     21.91 o 
  -4   4   4      193.75      182.91     12.83 o 
  -3   4   4        0.71        2.09      2.96 o 
  -2   4   4      244.74      217.62      8.13 o 
  -1   4   4      672.78      636.62      8.30 o 
   0   4   4     1027.16      962.97     14.78 o 
   1   4   4      576.34      601.23      8.98 o 
   2   4   4      386.16      427.83      6.61 o 
   3   4   4     1254.63     1377.64     16.03 o 
   4   4   4     3465.06     3769.10     22.39 o 
   5   4   4      494.04      472.68     26.91 o 
   6   4   4       33.43       34.52      6.51 o 
   7   4   4      408.83      401.47     17.93 o 
   8   4   4        4.92        3.56      5.90 o 
   9   4   4       44.99       48.71      9.79 o 
  10   4   4       54.74       57.84     11.56 o 
  11   4   4        1.56        2.10      9.04 o 
  12   4   4       84.26       90.03     15.62 o 
  -9   5   4       35.28       30.14     12.34 o 
  -8   5   4       62.98       81.05     13.86 o 
  -7   5   4        3.42        1.40      7.85 o 
  -6   5   4        5.26        8.33      7.52 o 
  -5   5   4      363.07      348.26     18.53 o 
  -4   5   4      427.41      393.88     18.08 o 
  -3   5   4      181.57      174.85      8.64 o 
  -2   5   4       83.40      101.16      6.49 o 
  -1   5   4      572.84      561.44     12.26 o 
   0   5   4     2228.46     2260.05     22.56 o 
   1   5   4      746.67      791.29     18.60 o 
   2   5   4      489.14      535.84     10.31 o 
   3   5   4       86.40      110.20      4.39 o 
   4   5   4       88.23       92.94      5.22 o 
   5   5   4      486.47      486.30     16.60 o 
   6   5   4       49.66       57.47      7.78 o 
   7   5   4      230.78      220.09     14.20 o 
   8   5   4      170.65      160.70     13.73 o 
   9   5   4      381.28      383.75     21.01 o 
  10   5   4       85.61       97.33     13.71 o 
  11   5   4        2.25        6.55      9.42 o 
  12   5   4       21.49       20.51     11.53 o 
  -9   6   4       61.07       56.32     14.51 o 
  -8   6   4      130.08      118.84     16.17 o 
  -7   6   4       88.05       69.90     12.54 o 
  -6   6   4        7.05        4.83      7.49 o 
  -5   6   4       58.53       54.31      9.86 o 
  -4   6   4      341.38      334.29     17.72 o 
  -3   6   4      259.71      253.95     10.58 o 
  -2   6   4       89.47      103.17      7.18 o 
  -1   6   4      951.23      947.30     25.67 o 
   0   6   4     1488.70     1471.75     31.77 o 
   1   6   4     1455.26     1481.95     53.20 o 
   2   6   4       83.51       92.28      4.32 o 
   3   6   4      428.22      412.61      8.06 o 
   4   6   4     2233.64     2343.94     47.74 o 
   5   6   4      215.52      220.92      8.23 o 
   6   6   4       15.46       17.64      6.25 o 
   7   6   4      379.42      361.77     17.88 o 
   8   6   4       71.14       70.27     10.57 o 
   9   6   4      214.61      224.81     17.73 o 
  10   6   4      140.47      144.54     16.29 o 
  11   6   4       20.67       26.60     11.44 o 
  -8   7   4       52.09       65.47     14.38 o 
  -7   7   4       74.37       83.96     14.27 o 
  -6   7   4        9.99        5.84      8.49 o 
  -5   7   4       49.15       55.07     10.80 o 
  -4   7   4      149.24      150.90      9.89 o 
  -3   7   4      418.95      427.94     13.93 o 
  -2   7   4       76.14       74.58      6.81 o 
  -1   7   4      924.38      947.48     18.08 o 
   0   7   4     1661.50     1692.13     31.90 o 
   1   7   4     1262.72     1236.00     42.12 o 
   2   7   4      230.58      237.64      9.10 o 
   3   7   4        0.28        0.42      2.35 o 
   4   7   4      441.11      446.31      9.79 o 
   5   7   4     1229.26     1271.85     35.78 o 
   6   7   4      606.74      644.37     21.98 o 
   7   7   4        9.93        9.88      7.07 o 
   8   7   4      119.93      123.43     13.31 o 
   9   7   4      244.44      249.93     18.60 o 
  10   7   4      211.82      190.59     18.25 o 
  11   7   4       39.85       41.80     12.89 o 
  -8   8   4       37.28       33.05     12.93 o 
  -7   8   4       37.33       43.89     13.18 o 
  -6   8   4        2.05        1.91      9.29 o 
  -5   8   4      251.40      266.24     19.48 o 
  -4   8   4      258.96      274.40     12.96 o 
  -3   8   4      321.43      295.98     12.66 o 
  -2   8   4       54.52       51.38      6.56 o 
  -1   8   4       29.62       37.96      5.85 o 
   0   8   4     1302.08     1331.71     39.53 o 
   1   8   4      860.63      886.64     17.88 o 
   2   8   4       70.97       78.00      6.80 o 
   3   8   4       13.83       15.48      4.48 o 
   4   8   4      247.04      246.32     10.29 o 
   5   8   4      550.43      577.99     14.93 o 
   6   8   4      317.53      333.31     17.23 o 
   7   8   4       74.33       77.95     11.12 o 
   8   8   4      158.85      158.35     15.66 o 
   9   8   4      128.12      140.42     16.69 o 
  10   8   4      157.87      167.46     19.21 o 
  -7   9   4       58.67       47.58     14.01 o 
  -6   9   4        1.54       -0.19      9.75 o 
  -5   9   4      502.45      455.71     25.28 o 
  -4   9   4      331.14      342.06     21.55 o 
  -3   9   4      167.84      171.98     11.07 o 
  -2   9   4        6.23        5.97      5.38 o 
  -1   9   4       79.12       75.88      7.69 o 
   0   9   4       10.33       13.23      5.19 o 
   1   9   4       13.85       13.48      5.31 o 
   2   9   4       68.88       69.97      7.01 o 
   3   9   4        4.51        1.70      4.53 o 
   4   9   4       33.63       39.01      6.17 o 
   5   9   4      177.49      185.51     14.59 o 
   6   9   4      568.38      515.48     22.94 o 
   8   9   4       73.96       77.20     12.41 o 
   9   9   4       78.48       85.42     14.03 o 
  -6  10   4        3.11        2.00     10.18 o 
  -5  10   4       30.56       41.46     12.77 o 
  -4  10   4      232.15      218.84     20.33 o 
  -3  10   4      158.89      164.58     12.06 o 
  -2  10   4       66.74       67.36      8.70 o 
  -1  10   4       78.60       73.51      8.49 o 
   0  10   4        6.88        3.28      5.47 o 
   1  10   4      693.60      686.74     18.48 o 
   2  10   4       37.30       39.15      6.87 o 
   3  10   4       30.62       26.50      6.29 o 
   4  10   4      111.45      103.35      8.94 o 
   5  10   4      266.92      231.91     16.91 o 
   6  10   4      180.29      175.46     16.60 o 
   7  10   4       54.80       44.72     11.89 o 
  -4  11   4      166.17      171.86     19.48 o 
  -3  11   4       78.35       72.89     10.32 o 
  -2  11   4      155.16      139.21     13.54 o 
  -1  11   4        4.25        4.39      6.41 o 
   0  11   4        0.84        1.18      6.02 o 
   1  11   4      404.51      435.35     17.10 o 
   2  11   4       91.79      100.66      9.62 o 
   3  11   4       16.19       13.26      9.81 o 
   4  11   4       18.39       25.38     11.30 o 
  -2  12   4       29.39       34.52     13.10 o 
  -1  12   4        0.82        2.10     11.51 o 
   0  12   4        0.62       -0.84     10.60 o 
   1  12   4      222.11      241.56     22.23 o 
   2  12   4      139.72      146.13     18.12 o 
   3  12   4       17.97       17.83     11.77 o 
  -2  -8   5        2.37        7.46     11.74 o 
  -1  -8   5        0.37       -0.27      8.01 o 
   0  -8   5      118.67       91.27     15.95 o 
   1  -8   5       93.15       80.93     15.58 o 
   2  -8   5       35.48       35.01     13.94 o 
   3  -8   5       54.98       59.92     15.20 o 
   4  -8   5       32.48       21.13     13.55 o 
   5  -8   5        1.26       -0.09     12.52 o 
  -4  -7   5        0.79        0.27      6.89 o 
  -3  -7   5       13.93       14.97      7.26 o 
  -2  -7   5       88.44       87.92     15.17 o 
  -1  -7   5       58.62       70.11      9.70 o 
   0  -7   5       85.47       91.17      9.85 o 
   1  -7   5        3.15       -2.20      6.50 o 
   2  -7   5      220.83      197.29     12.71 o 
   3  -7   5      320.10      289.46     20.94 o 
   4  -7   5       43.89       45.95     12.42 o 
   5  -7   5       15.11       12.26     11.71 o 
   6  -7   5       12.34        7.00     12.11 o 
  -6  -6   5       45.81       49.06     13.49 o 
  -5  -6   5       84.87       92.92     10.89 o 
  -4  -6   5       22.34       22.84      7.30 o 
  -3  -6   5       34.51       39.36      7.94 o 
  -2  -6   5      102.90      114.74     10.38 o 
  -1  -6   5      139.47      138.97     12.45 o 
   0  -6   5        9.75       10.12      6.16 o 
   1  -6   5        0.39       -0.33      5.36 o 
   2  -6   5      109.65      123.11     11.61 o 
   3  -6   5       74.95       95.49      8.96 o 
   4  -6   5      157.37      155.70     10.99 o 
   5  -6   5        1.26       -1.50      8.43 o 
   6  -6   5       10.04       11.19     10.67 o 
  -7  -5   5       10.21       14.97     11.21 o 
  -6  -5   5       32.31       41.41     12.42 o 
  -5  -5   5       47.87       52.88     12.29 o 
  -4  -5   5        6.72        7.92      6.00 o 
  -3  -5   5       83.77       73.68      8.35 o 
  -2  -5   5       97.42       91.68     12.41 o 
  -1  -5   5      110.81      112.18      9.31 o 
   0  -5   5       89.24       73.28      7.72 o 
   1  -5   5      121.74      112.00      8.83 o 
   2  -5   5      108.93      114.37      8.69 o 
   3  -5   5      160.24      179.23     10.33 o 
   4  -5   5       68.22       73.62      7.78 o 
   5  -5   5       40.35       37.13      6.55 o 
   6  -5   5        4.11        5.16      5.97 o 
   7  -5   5      132.95      132.55     15.59 o 
  -7  -4   5      136.36      124.76     16.72 o 
  -6  -4   5       80.51       91.40     14.22 o 
  -5  -4   5       94.92      115.83     14.13 o 
  -4  -4   5       21.67       20.30      6.01 o 
  -3  -4   5      161.16      168.73     10.39 o 
  -2  -4   5      891.28      893.24     16.47 o 
  -1  -4   5      909.82      910.18     27.76 o 
   0  -4   5       19.48       17.30      5.19 o 
   1  -4   5        0.90        4.21      4.20 o 
   2  -4   5        4.34        5.56      4.34 o 
   3  -4   5      262.09      255.11     11.64 o 
   4  -4   5      295.16      301.83     11.87 o 
   5  -4   5        5.88        1.81      4.58 o 
   6  -4   5        0.15        0.53      4.71 o 
   7  -4   5      112.32      132.23     14.81 o 
   8  -4   5      234.63      231.45     18.25 o 
   9  -4   5      123.89      135.63     16.55 o 
  -8  -3   5       52.39       47.64     13.22 o 
  -7  -3   5      161.41      165.66     17.89 o 
  -6  -3   5       17.44       26.50      9.95 o 
  -5  -3   5      466.58      472.40     23.26 o 
  -4  -3   5      181.31      177.52     14.25 o 
  -3  -3   5        5.30        5.13      3.71 o 
  -2  -3   5      562.86      563.07     12.59 o 
  -1  -3   5      423.12      414.38     12.97 o 
   0  -3   5      320.89      308.61     13.25 o 
   1  -3   5      259.84      261.10     10.05 o 
   2  -3   5       29.58       29.69      4.79 o 
   3  -3   5       45.76       47.27      5.53 o 
   4  -3   5       78.63       91.84      7.26 o 
   5  -3   5      534.37      518.21     13.84 o 
   6  -3   5        0.12        1.65      4.35 o 
   7  -3   5      143.34      144.16     14.81 o 
   8  -3   5      107.72      111.03     13.32 o 
   9  -3   5      245.99      250.28     19.77 o 
  10  -3   5        1.35        0.90      9.23 o 
  11  -3   5        4.26        1.27     10.60 o 
  -8  -2   5      124.13      136.30     17.02 o 
  -7  -2   5      149.27      133.64     16.11 o 
  -6  -2   5       92.51       94.11     13.02 o 
  -5  -2   5      427.42      430.93     21.40 o 
  -4  -2   5      194.23      215.86     15.24 o 
  -3  -2   5       26.54       30.51      5.43 o 
  -2  -2   5      117.09      117.46      6.38 o 
  -1  -2   5      667.10      673.77     12.26 o 
   0  -2   5      753.21      738.03     15.15 o 
   1  -2   5      201.92      215.54      8.69 o 
   2  -2   5        0.31        0.62      3.09 o 
   3  -2   5     1156.24     1151.84     26.99 o 
   4  -2   5     1602.54     1569.72     20.76 o 
   5  -2   5      160.04      168.19      8.16 o 
   6  -2   5        0.82        1.24      3.81 o 
   7  -2   5      139.07      139.64     13.33 o 
   8  -2   5      344.51      330.88     19.06 o 
   9  -2   5      187.61      178.40     16.33 o 
  10  -2   5       19.79       20.46     10.89 o 
  11  -2   5        1.25       -4.22      9.60 o 
  -9  -1   5      104.70      115.60     16.82 o 
  -8  -1   5       47.56       58.31     12.80 o 
  -7  -1   5       61.67       62.97     11.99 o 
  -6  -1   5       98.32       98.46     12.55 o 
  -5  -1   5      196.21      209.16     15.42 o 
  -4  -1   5      263.37      250.81     15.49 o 
  -3  -1   5       86.53       88.70      7.01 o 
  -2  -1   5       58.25       61.38      5.73 o 
  -1  -1   5     2077.72     2125.18     38.39 o 
   0  -1   5      860.66      862.84     16.20 o 
   1  -1   5      592.97      623.89     16.97 o 
   2  -1   5      625.95      630.12     12.28 o 
   3  -1   5     1310.86     1329.46     17.35 o 
   4  -1   5      242.30      252.19      8.48 o 
   5  -1   5      303.48      316.84     18.22 o 
   6  -1   5        4.18        3.53      5.57 o 
   7  -1   5       29.92       33.70      8.08 o 
   8  -1   5       35.94       32.06      8.63 o 
   9  -1   5      120.19      112.69     13.70 o 
  10  -1   5       32.26       33.05     10.53 o 
  11  -1   5        0.31        3.83      9.42 o 
  -9   0   5       50.80       59.63     13.94 o 
  -8   0   5       26.76       24.23     10.30 o 
  -7   0   5       86.29       81.34     12.70 o 
  -6   0   5      168.87      179.76     15.29 o 
  -5   0   5       89.86       92.23     11.11 o 
  -4   0   5      236.98      244.35     14.45 o 
  -3   0   5       45.32       52.06      5.53 o 
  -2   0   5      113.74      117.95      8.47 o 
  -1   0   5     2514.67     2640.76     48.63 o 
   0   0   5     1418.81     1401.15     41.50 o 
   1   0   5      471.35      471.02     11.40 o 
   2   0   5       15.35       19.33      2.35 o 
   3   0   5      601.94      630.09     18.61 o 
   4   0   5      573.48      509.20      9.89 o 
   5   0   5      131.33      120.73      9.98 o 
   6   0   5       19.35       26.39      6.81 o 
   7   0   5      147.79      142.08     12.60 o 
   8   0   5      183.41      193.92     14.91 o 
   9   0   5       32.24       37.31      9.37 o 
  10   0   5        0.55       -3.20      7.39 o 
  11   0   5        7.63        4.95      9.18 o 
  12   0   5       24.28       19.79     11.25 o 
  -9   1   5       98.10       94.43     15.45 o 
  -8   1   5       22.00       20.94     10.15 o 
  -7   1   5      303.97      277.77     19.16 o 
  -6   1   5       73.73       82.34     10.80 o 
  -5   1   5      446.35      411.05     19.57 o 
  -4   1   5      196.58      179.29     12.86 o 
  -3   1   5       25.71       19.81      5.79 o 
  -2   1   5      475.65      583.90     22.15 o 
  -1   1   5     1214.19     1184.24     57.39 o 
   0   1   5     1413.36     1426.14     62.17 o 
   1   1   5      736.44      753.26     25.83 o 
   2   1   5       65.18       66.78      3.88 o 
   3   1   5     1200.50     1195.50     24.14 o 
   4   1   5     1674.60     1796.84     30.55 o 
   5   1   5      924.50      905.22     23.34 o 
   6   1   5       36.91       34.90      6.70 o 
   7   1   5       96.60       94.02     10.90 o 
   8   1   5      196.97      186.24     14.61 o 
   9   1   5      616.67      596.33     24.95 o 
  10   1   5      130.95      108.28     13.77 o 
  11   1   5        6.08        5.37      8.91 o 
  12   1   5       49.82       61.90     14.06 o 
  -9   2   5       28.38       33.92     12.41 o 
  -8   2   5       46.84       53.96     12.38 o 
  -7   2   5       31.07       39.47     10.33 o 
  -6   2   5       69.89       65.47      9.96 o 
  -5   2   5       28.10       31.34      8.01 o 
  -4   2   5      400.94      359.86     16.94 o 
  -3   2   5      427.60      379.78     15.91 o 
  -2   2   5       19.02       17.43      2.84 o 
  -1   2   5      109.67       99.01      5.25 o 
   0   2   5      324.17      279.86     15.13 o 
   1   2   5      567.63      567.07     35.81 o 
   2   2   5       36.24       35.89      2.64 o 
   3   2   5        4.25       13.68      4.11 o 
   4   2   5     1259.73     1284.34     25.19 o 
   5   2   5     2136.90     2194.38     35.16 o 
   6   2   5     1355.29     1359.79     29.79 o 
   7   2   5       12.58       19.37      6.75 o 
   8   2   5       60.90       65.24      9.89 o 
   9   2   5      568.04      544.29     23.82 o 
  10   2   5      485.90      459.21     23.75 o 
  11   2   5       27.77       33.54     10.99 o 
  12   2   5       99.20       94.24     15.06 o 
  -9   3   5       77.66       89.22     15.59 o 
  -8   3   5      194.98      205.67     18.99 o 
  -7   3   5       46.70       56.98     11.58 o 
  -6   3   5      347.39      300.75     18.48 o 
  -5   3   5     2397.36     2288.09     43.45 o 
  -4   3   5     1456.57     1347.99     31.34 o 
  -3   3   5      156.04      137.19     12.21 o 
  -2   3   5       16.85       27.47      3.11 o 
  -1   3   5      739.59      787.21     31.45 o 
   0   3   5     1237.34     1246.25     42.34 o 
   1   3   5      210.54      178.57      7.82 o 
   2   3   5      140.43      163.63      4.37 o 
   3   3   5      449.32      573.51     15.82 o 
   4   3   5     1877.14     2040.15     31.09 o 
   5   3   5     3704.85     3823.62     45.69 o 
   6   3   5     1015.11     1000.78     25.38 o 
   7   3   5       22.93       19.41      6.25 o 
   8   3   5        8.01       17.53      7.40 o 
   9   3   5     1029.83      982.79     31.34 o 
  10   3   5      141.04      139.88     15.34 o 
  11   3   5        4.43        3.20      9.11 o 
  12   3   5       15.08       12.32     10.59 o 
  -9   4   5      136.00      154.87     19.16 o 
  -8   4   5      160.69      171.14     18.19 o 
  -7   4   5       24.72       19.12      9.44 o 
  -6   4   5      317.77      304.25     18.95 o 
  -5   4   5      599.61      599.44     23.70 o 
  -4   4   5     1351.63     1296.25     31.43 o 
  -3   4   5     1017.91      965.61     17.95 o 
  -2   4   5        0.48        2.42      2.83 o 
  -1   4   5        2.20       13.55      2.42 o 
   0   4   5        5.29        7.30      2.08 o 
   1   4   5     1799.07     1832.72     33.92 o 
   2   4   5        3.84        3.25      1.75 o 
   3   4   5       61.65       80.10      3.52 o 
   4   4   5      988.17     1060.08     22.29 o 
   5   4   5      678.17      649.58     19.29 o 
   6   4   5      601.79      606.89     20.49 o 
   7   4   5       21.34       17.72      6.58 o 
   8   4   5       67.85       80.80     10.62 o 
   9   4   5       17.74       18.66      8.01 o 
  10   4   5       85.55       93.69     13.26 o 
  11   4   5      106.04      117.54     15.61 o 
  12   4   5        2.62       -2.91      9.78 o 
  -9   5   5      110.79      108.14     17.11 o 
  -8   5   5       66.31       78.98     14.42 o 
  -7   5   5      113.32      113.53     14.65 o 
  -6   5   5        3.77        4.05      7.65 o 
  -5   5   5      127.88      110.74     12.76 o 
  -4   5   5      364.84      358.13     18.15 o 
  -3   5   5      710.01      700.46     16.14 o 
  -2   5   5      474.70      460.01     12.49 o 
  -1   5   5      236.71      232.94      6.07 o 
   0   5   5      915.57      964.33     10.80 o 
   1   5   5     1275.54     1319.01     24.31 o 
   2   5   5      529.11      524.00     15.99 o 
   3   5   5       61.88       64.57      3.73 o 
   4   5   5      312.21      300.84      8.08 o 
   5   5   5      858.44      871.87     22.29 o 
   6   5   5      249.75      262.56     14.33 o 
   7   5   5       82.00       85.53     10.37 o 
   8   5   5       23.14       22.16      7.58 o 
   9   5   5      166.94      153.74     14.71 o 
  10   5   5      345.71      334.36     21.42 o 
  11   5   5       72.69       77.45     14.19 o 
  12   5   5       29.00       22.08     11.82 o 
  -8   6   5       25.29       21.62     11.47 o 
  -7   6   5      193.22      195.31     18.27 o 
  -6   6   5       67.80       73.49     12.18 o 
  -5   6   5       45.75       36.19      9.40 o 
  -4   6   5      128.78      143.53      9.45 o 
  -3   6   5      433.53      421.15     13.52 o 
  -2   6   5      190.63      186.27      9.12 o 
  -1   6   5       29.45       30.80      4.80 o 
   0   6   5     1947.14     1984.55     38.70 o 
   1   6   5     2391.97     2444.46     91.59 o 
   2   6   5      613.98      602.39     20.11 o 
   3   6   5      187.67      184.04      6.63 o 
   4   6   5       50.82       45.04      3.71 o 
   5   6   5       71.11       73.38      8.48 o 
   6   6   5      158.65      163.43     12.21 o 
   7   6   5      287.29      289.07     16.20 o 
   8   6   5      230.94      194.58     15.03 o 
   9   6   5        4.43        9.83      7.74 o 
  10   6   5       97.06      112.46     14.62 o 
  11   6   5      184.51      178.93     18.90 o 
  -8   7   5      114.52      108.59     16.91 o 
  -7   7   5      227.37      228.95     20.73 o 
  -6   7   5      161.50      159.48     16.81 o 
  -5   7   5        0.29        1.33      7.36 o 
  -4   7   5       79.14       85.86      8.07 o 
  -3   7   5      337.52      349.62     14.84 o 
  -2   7   5      167.45      156.22     12.70 o 
  -1   7   5       25.83       38.77      5.81 o 
   0   7   5      378.11      385.37     11.89 o 
   1   7   5     1829.23     1895.69     73.11 o 
   2   7   5     1287.93     1344.08     90.17 o 
   3   7   5        3.37        3.01      3.45 o 
   4   7   5       99.29      101.95      5.36 o 
   5   7   5        4.02        8.81      5.22 o 
   6   7   5       53.00       57.49      8.42 o 
   7   7   5      165.75      177.36     14.29 o 
   8   7   5      151.53      119.58     13.73 o 
   9   7   5      119.54      128.52     14.72 o 
  10   7   5       93.14       98.36     14.43 o 
  11   7   5       91.26       86.88     15.30 o 
  -7   8   5       87.63       85.75     15.32 o 
  -6   8   5      138.49      122.90     16.02 o 
  -5   8   5       49.55       31.33     11.14 o 
  -4   8   5      363.75      328.37     14.27 o 
  -3   8   5      434.35      424.42     27.11 o 
  -2   8   5      159.89      154.65      9.79 o 
  -1   8   5       23.41       29.12      5.56 o 
   0   8   5      605.07      617.32     15.71 o 
   1   8   5     2380.39     2444.60     95.63 o 
   2   8   5        4.96        7.76      4.19 o 
   3   8   5        1.81        5.48      3.96 o 
   4   8   5      204.55      197.53     14.03 o 
   5   8   5      602.36      550.05     22.29 o 
   6   8   5      317.42      334.10     16.99 o 
   7   8   5      162.07      191.53     15.21 o 
   8   8   5        2.60        1.59      7.68 o 
   9   8   5      140.64      133.66     15.42 o 
  10   8   5      146.10      144.73     17.38 o 
  -6   9   5        0.90        7.00     10.34 o 
  -5   9   5        3.52        8.30      9.89 o 
  -4   9   5      238.27      226.94     13.43 o 
  -3   9   5       73.51       68.63      8.42 o 
  -2   9   5      112.78      113.48      9.43 o 
  -1   9   5        2.01        2.28      4.81 o 
   0   9   5      187.21      164.38     13.05 o 
   1   9   5      215.71      216.56     10.80 o 
   2   9   5      410.82      401.59     13.54 o 
   3   9   5      176.36      175.57      9.81 o 
   4   9   5        6.51       10.63      6.88 o 
   5   9   5      129.77      141.59     13.59 o 
   6   9   5      708.57      645.86     25.99 o 
   9   9   5       48.44       45.53     12.25 o 
  -5  10   5        0.54        0.27     10.57 o 
  -4  10   5      203.63      169.90     12.79 o 
  -3  10   5      195.50      189.41     13.76 o 
  -2  10   5      134.99      139.70     10.96 o 
  -1  10   5      110.76      101.00      9.36 o 
   0  10   5       85.65       83.02      8.69 o 
   1  10   5      160.96      168.63     11.02 o 
   2  10   5      309.79      324.33     13.68 o 
   3  10   5      173.29      178.75     10.82 o 
   4  10   5        8.74        6.16      7.45 o 
   5  10   5      275.39      249.90     17.77 o 
   6  10   5      217.55      187.81     16.63 o 
   7  10   5      247.98      224.19     19.42 o 
   8  10   5       68.18       68.22     14.23 o 
  -4  11   5       39.48       36.29     13.93 o 
  -3  11   5      148.43      149.67     12.69 o 
  -2  11   5      158.54      162.85     12.79 o 
  -1  11   5       58.30       63.25      9.00 o 
   0  11   5        1.23        0.17      6.26 o 
   1  11   5        2.51       -0.16      6.14 o 
   2  11   5      451.50      468.99     22.44 o 
   3  11   5      117.02      116.33     10.32 o 
   4  11   5        5.63        4.64      9.01 o 
   5  11   5       41.53       40.32     11.56 o 
   6  11   5       43.02       56.10     12.39 o 
   7  11   5      120.02       85.91     15.19 o 
  -2  12   5      189.02      191.05     21.56 o 
  -1  12   5       74.79       63.24     10.15 o 
   0  12   5       48.29       46.88      9.30 o 
   1  12   5        9.46       20.35      8.02 o 
   2  12   5      216.04      221.04     14.25 o 
  -2  -7   6       27.44       25.67      8.13 o 
  -1  -7   6      271.68      267.49     16.11 o 
   0  -7   6        0.54        4.55      7.99 o 
   1  -7   6       89.55       78.52     10.53 o 
   2  -7   6       42.47       29.69      8.54 o 
   3  -7   6      138.55      119.94     16.81 o 
   4  -7   6       91.39       95.58     16.69 o 
   5  -7   6        0.42       -0.20     12.05 o 
  -4  -6   6       91.45       94.89     11.06 o 
  -3  -6   6        0.15       -0.80      6.59 o 
  -2  -6   6       52.37       53.55      7.29 o 
  -1  -6   6      117.21      118.13     11.08 o 
   0  -6   6       18.48       32.73      7.85 o 
   1  -6   6       53.89       48.64      8.70 o 
   2  -6   6       47.63       38.54      8.01 o 
   3  -6   6      117.68      118.09     10.81 o 
   4  -6   6      109.71      102.62     10.10 o 
   5  -6   6       19.77       20.09      7.81 o 
  -5  -5   6       60.95       61.42     13.49 o 
  -4  -5   6       35.02       33.35      7.90 o 
  -3  -5   6       19.21       18.61      6.92 o 
  -2  -5   6       30.02       30.00      5.91 o 
  -1  -5   6      215.78      214.96     17.69 o 
   0  -5   6       79.27       81.42      9.00 o 
   1  -5   6       36.59       32.47      7.06 o 
   2  -5   6        0.20        3.94      5.42 o 
   3  -5   6       66.70       70.84      8.11 o 
   4  -5   6      152.05      149.57     10.79 o 
   5  -5   6      212.14      196.29     12.01 o 
   6  -5   6        5.05        9.34      9.81 o 
   7  -5   6       27.09       31.31     10.96 o 
  -6  -4   6       27.08       32.99     11.92 o 
  -5  -4   6       60.05       65.04     12.81 o 
  -4  -4   6       55.92       58.01     11.80 o 
  -3  -4   6       18.15       21.40      5.35 o 
  -2  -4   6        3.64        4.22      4.39 o 
  -1  -4   6       13.59       11.81      4.40 o 
   0  -4   6      125.27      124.67      9.40 o 
   1  -4   6       34.94       35.24      6.28 o 
   2  -4   6        0.33       -0.26      4.51 o 
   3  -4   6       22.60       29.20      6.19 o 
   4  -4   6       57.95       71.16      7.55 o 
   5  -4   6      119.90      133.70     10.12 o 
   6  -4   6       25.44       37.65      9.86 o 
   7  -4   6        0.14       -4.45      8.48 o 
   8  -4   6       79.09       91.61     14.09 o 
   9  -4   6      159.32      158.58     18.58 o 
  -7  -3   6        0.37        0.85     10.04 o 
  -6  -3   6       95.08       95.25     14.78 o 
  -5  -3   6      122.48      126.35     15.36 o 
  -4  -3   6      157.30      175.98     16.57 o 
  -3  -3   6        1.71        0.94      4.96 o 
  -2  -3   6       52.00       49.19      5.59 o 
  -1  -3   6      269.61      271.24      9.64 o 
   0  -3   6       15.13       15.48      5.10 o 
   1  -3   6       16.89       17.72      5.16 o 
   2  -3   6        0.03       -0.96      4.17 o 
   3  -3   6       19.48       21.61      5.73 o 
   4  -3   6       89.38       91.29      7.84 o 
   5  -3   6      698.52      693.78     22.49 o 
   6  -3   6      116.96      109.87     13.00 o 
   7  -3   6       28.32       29.91      9.50 o 
   8  -3   6       99.88       93.96     13.68 o 
   9  -3   6      282.64      273.95     21.94 o 
  10  -3   6       73.69       57.82     14.78 o 
  -7  -2   6      102.61       93.13     15.23 o 
  -6  -2   6      527.69      524.52     26.51 o 
  -5  -2   6      416.01      403.58     22.48 o 
  -4  -2   6      232.69      231.20     16.81 o 
  -3  -2   6       22.69       28.06      5.97 o 
  -2  -2   6      175.05      169.94      7.86 o 
  -1  -2   6      703.66      663.51     26.84 o 
   0  -2   6     1301.99     1300.32     17.50 o 
   1  -2   6      552.74      556.97     14.16 o 
   2  -2   6       18.76       32.82      5.07 o 
   3  -2   6      109.84      113.49      7.59 o 
   4  -2   6     1051.10     1002.35     20.33 o 
   5  -2   6      441.47      465.22     20.45 o 
   6  -2   6       14.96       24.70      8.00 o 
   7  -2   6       19.88       15.68      7.84 o 
   8  -2   6      121.18      116.61     14.42 o 
   9  -2   6      104.17      107.36     14.42 o 
  10  -2   6       94.76      106.50     15.49 o 
  11  -2   6        9.58        9.73     10.89 o 
  -8  -1   6        7.72       16.43     11.02 o 
  -7  -1   6      122.03      131.24     16.24 o 
  -6  -1   6       88.23       90.61     13.18 o 
  -5  -1   6      144.65      149.40     14.84 o 
  -4  -1   6      335.14      333.27     18.80 o 
  -3  -1   6      172.20      176.36     17.67 o 
  -2  -1   6       23.21       19.93      4.88 o 
  -1  -1   6      579.66      611.51     17.12 o 
   0  -1   6      530.97      504.33     18.25 o 
   1  -1   6      926.35      906.78     13.21 o 
   2  -1   6      152.84      143.01      7.40 o 
   3  -1   6      128.41      132.97      7.28 o 
   4  -1   6       35.02       39.64      4.85 o 
   5  -1   6       95.27       95.63     11.08 o 
   6  -1   6       66.22       75.41     10.43 o 
   7  -1   6       18.45       19.00      8.00 o 
   8  -1   6       37.64       37.70      9.63 o 
   9  -1   6      135.44      120.03     14.81 o 
  10  -1   6      190.09      175.43     17.83 o 
  11  -1   6       15.02        8.66     10.60 o 
  -8   0   6       70.93       87.90     15.11 o 
  -7   0   6      187.49      198.83     18.54 o 
  -6   0   6        0.12       -2.83      7.26 o 
  -5   0   6       15.05       17.38      7.98 o 
  -4   0   6      211.56      216.45     15.45 o 
  -3   0   6      291.62      280.26     16.60 o 
  -2   0   6        6.33        4.57      3.74 o 
  -1   0   6      177.96      177.94      8.74 o 
   0   0   6     2354.15     2367.49     36.40 o 
   1   0   6     1460.72     1478.24     26.97 o 
   2   0   6      107.77      118.53      4.13 o 
   3   0   6      214.94      240.81     11.42 o 
   4   0   6      699.01      719.23     12.65 o 
   5   0   6      393.97      433.30     18.54 o 
   6   0   6       11.28       13.55      6.62 o 
   7   0   6        4.69        8.14      6.68 o 
   8   0   6        8.73        8.79      7.33 o 
   9   0   6      184.02      177.39     16.08 o 
  10   0   6      299.55      301.14     21.01 o 
  11   0   6       57.74       57.45     13.28 o 
  -8   1   6      128.18      110.25     15.85 o 
  -7   1   6      136.64      138.24     15.98 o 
  -6   1   6       69.72       72.13     11.70 o 
  -5   1   6       11.64       16.83      7.62 o 
  -4   1   6      159.21      161.88     13.42 o 
  -3   1   6      323.08      345.08     18.31 o 
  -2   1   6        2.17        2.57      3.38 o 
  -1   1   6      167.68      176.16      9.49 o 
   0   1   6     1224.80     1232.20     50.29 o 
   1   1   6     1537.83     1582.84     59.57 o 
   2   1   6      174.97      171.11      7.85 o 
   3   1   6      583.80      596.14     17.23 o 
   4   1   6       94.18       90.35      9.52 o 
   5   1   6      417.69      386.43     16.69 o 
   6   1   6      222.98      235.28     14.80 o 
   7   1   6        0.30       -0.54      5.61 o 
   8   1   6       19.37        8.20      7.03 o 
   9   1   6       27.41       24.63      9.02 o 
  10   1   6       37.53       46.21     11.17 o 
  11   1   6       46.16       45.70     12.32 o 
  12   1   6       14.67        9.00     10.77 o 
  -8   2   6       66.41       72.10     14.81 o 
  -7   2   6      198.68      197.89     17.88 o 
  -6   2   6       49.79       61.03     11.01 o 
  -5   2   6        8.10        9.40      6.99 o 
  -4   2   6      384.35      373.53     18.45 o 
  -3   2   6     1394.91     1420.74     94.53 o 
  -2   2   6      207.99      202.53     12.59 o 
  -1   2   6        3.67        7.86      2.63 o 
   0   2   6      629.75      664.44     31.56 o 
   1   2   6     3117.60     3201.11    134.15 o 
   2   2   6       77.60       67.70      3.82 o 
   3   2   6       41.52       40.22      3.54 o 
   4   2   6      674.99      758.20     21.32 o 
   5   2   6      581.72      564.16     19.38 o 
   6   2   6      671.74      655.93     22.26 o 
   7   2   6      268.13      261.26     16.11 o 
   8   2   6       90.60       84.10     11.02 o 
   9   2   6      125.33      127.40     14.04 o 
  10   2   6      208.27      229.96     18.54 o 
  11   2   6       26.73       30.37     11.11 o 
  12   2   6       29.44       15.74     10.63 o 
  -8   3   6       90.63       89.86     15.19 o 
  -7   3   6      162.64      176.71     17.46 o 
  -6   3   6       56.74       53.95     10.85 o 
  -5   3   6      164.73      154.81     14.26 o 
  -4   3   6      889.95      836.14     26.54 o 
  -3   3   6      577.09      573.61     14.41 o 
  -2   3   6      169.45      155.80      8.70 o 
  -1   3   6        3.94        5.91      2.55 o 
   0   3   6        9.89       11.66      2.47 o 
   1   3   6       18.02        9.55      3.70 o 
   2   3   6      271.42      245.89      8.38 o 
   3   3   6      197.78      203.91     11.11 o 
   4   3   6      297.55      298.03     13.64 o 
   5   3   6     3427.31     3469.38     45.77 o 
   6   3   6     2034.13     2096.49     38.05 o 
   7   3   6      521.45      488.25     20.55 o 
   8   3   6      286.05      255.88     16.21 o 
   9   3   6      171.90      163.82     15.27 o 
  10   3   6      159.00      154.95     16.18 o 
  11   3   6        0.86        0.81      8.97 o 
  12   3   6        1.18       -0.33      9.24 o 
  -8   4   6       28.94       27.28     11.51 o 
  -7   4   6       78.64       92.89     14.25 o 
  -6   4   6      123.05       97.99     13.31 o 
  -5   4   6      361.98      342.54     19.47 o 
  -4   4   6       64.26       72.66     10.40 o 
  -3   4   6      237.35      229.27     10.16 o 
  -2   4   6      212.25      202.65      6.89 o 
  -1   4   6      191.37      200.52      6.47 o 
   0   4   6        1.58        2.47      2.19 o 
   1   4   6      280.53      265.66      9.08 o 
   2   4   6      347.86      340.77      8.59 o 
   3   4   6       31.12       44.83      4.46 o 
   4   4   6      160.32      159.02     10.60 o 
   5   4   6      492.73      484.78     17.67 o 
   6   4   6      856.83      836.83     24.34 o 
   7   4   6     1533.24     1481.30     34.06 o 
   8   4   6      181.31      145.09     13.59 o 
   9   4   6       15.84       10.47      7.85 o 
  10   4   6       44.03       44.66     10.90 o 
  11   4   6      232.93      217.61     19.83 o 
  12   4   6       46.37       45.38     13.25 o 
  -8   5   6      127.54      129.18     17.38 o 
  -7   5   6       96.25       95.05     14.56 o 
  -6   5   6       76.84       59.98     11.51 o 
  -5   5   6      112.57      106.06     12.94 o 
  -4   5   6     1069.98     1007.68     29.97 o 
  -3   5   6      676.10      677.49     16.64 o 
  -2   5   6      294.28      288.41     10.79 o 
  -1   5   6      218.46      211.40      7.68 o 
   0   5   6       71.82       83.40      4.73 o 
   1   5   6     1345.72     1427.15     14.22 o 
   2   5   6     1473.05     1553.93     35.52 o 
   3   5   6      125.92      112.11     11.09 o 
   4   5   6       18.10       22.97      4.00 o 
   5   5   6      220.15      216.90     12.73 o 
   6   5   6      620.64      627.89     21.52 o 
   7   5   6      703.34      710.99     24.21 o 
   8   5   6        3.30        0.65      6.35 o 
   9   5   6       28.31       29.21      9.13 o 
  10   5   6      149.68      153.16     16.50 o 
  11   5   6      121.41      129.49     16.78 o 
  12   5   6       96.21      101.98     16.43 o 
  -8   6   6      102.22      104.02     16.26 o 
  -7   6   6      169.21      169.07     18.34 o 
  -6   6   6      125.60      133.64     16.07 o 
  -5   6   6       95.39       93.13     12.93 o 
  -4   6   6      166.62      150.49     10.08 o 
  -3   6   6      535.89      540.70     15.70 o 
  -2   6   6      665.03      685.67     16.43 o 
  -1   6   6      194.19      207.44     10.34 o 
   0   6   6        8.24        9.99      3.91 o 
   1   6   6     1860.41     1887.12     29.48 o 
   2   6   6      630.04      663.09     10.62 o 
   3   6   6      531.71      545.97     12.28 o 
   4   6   6        2.50        0.94      3.13 o 
   5   6   6       16.48       15.50      5.45 o 
   6   6   6       27.12       31.66      7.10 o 
   7   6   6      366.02      367.50     18.64 o 
   8   6   6       44.95       42.62      9.33 o 
   9   6   6       45.94       44.27     10.44 o 
  10   6   6      138.94      158.40     16.91 o 
  11   6   6      216.78      235.12     20.84 o 
  -7   7   6      173.81      197.23     19.74 o 
  -6   7   6      140.12      139.67     16.68 o 
  -5   7   6      200.37      178.76     16.96 o 
  -4   7   6      121.08      106.07      9.39 o 
  -3   7   6      243.41      256.03     12.20 o 
  -2   7   6      676.68      652.00     17.02 o 
  -1   7   6      126.84      125.78      8.64 o 
   0   7   6        0.16        0.72      3.84 o 
   1   7   6     1442.78     1516.87     21.98 o 
   2   7   6     1845.60     1894.34    120.94 o 
   3   7   6      634.46      641.61     22.46 o 
   4   7   6       33.63       43.50      5.13 o 
   5   7   6       47.99       58.40      7.10 o 
   6   7   6      343.97      352.46     16.83 o 
   7   7   6      274.00      300.94     17.33 o 
   8   7   6       74.76       76.51     11.60 o 
   9   7   6        2.68        2.53      7.82 o 
  10   7   6      121.11      128.28     15.72 o 
  11   7   6      162.46      159.50     18.74 o 
  -7   8   6       57.94       61.19     14.22 o 
  -6   8   6      118.90      125.91     16.56 o 
  -5   8   6      179.79      164.73     17.50 o 
  -4   8   6       97.16       78.89      9.00 o 
  -3   8   6      547.58      530.33     17.07 o 
  -2   8   6      370.75      349.42     13.65 o 
  -1   8   6       67.88       70.39     12.53 o 
   0   8   6       46.80       51.10      6.55 o 
   1   8   6      371.69      400.01     19.30 o 
   2   8   6      355.72      365.79     26.08 o 
   3   8   6       14.88       23.70      7.25 o 
   4   8   6       59.39       50.98      9.29 o 
   5   8   6        0.29        3.02      6.32 o 
   6   8   6       17.22        3.57      6.84 o 
   7   8   6      142.87      143.51     13.80 o 
   8   8   6      223.50      234.44     17.64 o 
   9   8   6       12.28        8.84      9.21 o 
  10   8   6       83.92       97.16     14.93 o 
  -6   9   6      125.17      127.39     17.47 o 
  -5   9   6       22.36       26.54     11.58 o 
  -4   9   6        1.67        1.10      6.50 o 
  -3   9   6      132.25      140.14     12.46 o 
  -2   9   6      218.33      217.09     12.22 o 
  -1   9   6       71.66       75.74      8.23 o 
   0   9   6       29.91       18.67      5.86 o 
   1   9   6      398.47      385.00     35.90 o 
   2   9   6      474.27      487.53     29.10 o 
   3   9   6      358.04      355.90     19.13 o 
   4   9   6       25.15       25.93      8.27 o 
   5   9   6      119.68      104.85     12.68 o 
   6   9   6      158.37      167.31     16.01 o 
   7   9   6      266.07      245.46     18.51 o 
  -5  10   6       27.06       20.22     11.99 o 
  -4  10   6       38.97       31.71      8.54 o 
  -3  10   6       76.07       78.02      9.81 o 
  -2  10   6      163.44      167.22     12.16 o 
  -1  10   6      303.36      284.51     41.47 o 
   0  10   6        0.79       -0.91      5.45 o 
   1  10   6        0.75        1.56      5.54 o 
   2  10   6      430.16      412.83     14.77 o 
   3  10   6      363.33      344.79     20.03 o 
   4  10   6      126.67      121.43     13.78 o 
   5  10   6      102.96       98.71     13.20 o 
   6  10   6      204.44      181.16     17.51 o 
   7  10   6      264.24      261.88     20.13 o 
   8  10   6      108.29       97.81     15.20 o 
  -4  11   6        1.14        1.01     10.67 o 
  -3  11   6        3.68        6.89      7.58 o 
  -2  11   6       62.53       63.45      9.57 o 
  -1  11   6      170.39      173.45     13.07 o 
   0  11   6       13.12       17.12      7.55 o 
   1  11   6        8.76        8.22      6.62 o 
   2  11   6      151.10      145.52     15.98 o 
   3  11   6      527.98      512.42     25.60 o 
   4  11   6      210.35      203.85     17.82 o 
   5  11   6        4.50        4.67      9.47 o 
   6  11   6      100.82      108.90     15.71 o 
   7  11   6      105.56      100.96     15.40 o 
  -2  12   6      155.94      169.50     21.12 o 
  -1  12   6       85.60       94.85     11.33 o 
   0  12   6       16.83       17.48      8.14 o 
   1  12   6       18.47       17.68      8.44 o 
   2  12   6       55.24       45.89     13.52 o 
   3  12   6      227.65      238.01     20.28 o 
   4  12   6      140.51      117.74     16.50 o 
   5  12   6        6.57        5.05     10.20 o 
  -2  -6   7        9.08        8.48      6.26 o 
  -1  -6   7       41.05       42.87      7.35 o 
   0  -6   7      159.05      147.83     12.85 o 
   1  -6   7       24.92       36.58      9.04 o 
   2  -6   7        3.64        7.39      7.58 o 
   3  -6   7        3.44        8.37      7.88 o 
   4  -6   7       34.52       37.92      9.13 o 
   5  -6   7       80.94       64.58     14.85 o 
  -4  -5   7       51.58       51.42     13.05 o 
  -3  -5   7       26.12       28.87      8.40 o 
  -2  -5   7       23.82       27.27      6.72 o 
  -1  -5   7       56.30       57.34      7.15 o 
   0  -5   7      131.32      133.46     16.27 o 
   1  -5   7      104.70      105.25     10.25 o 
   2  -5   7        7.75        8.39      6.85 o 
   3  -5   7       21.89       24.48      7.60 o 
   4  -5   7       29.24       31.10      8.20 o 
   5  -5   7       97.92       87.95     14.22 o 
   6  -5   7       11.26       12.61     10.53 o 
   7  -5   7        0.01        6.09     11.37 o 
  -5  -4   7        2.40        6.94     10.18 o 
  -4  -4   7       25.13       18.48     10.49 o 
  -3  -4   7       45.68       55.80     12.13 o 
  -2  -4   7       82.14       72.01      7.38 o 
  -1  -4   7       71.34       70.50      7.03 o 
   0  -4   7      106.70      105.92      7.65 o 
   1  -4   7       24.60       31.82      7.07 o 
   2  -4   7       34.36       35.14      7.35 o 
   3  -4   7        4.68        3.61      5.54 o 
   4  -4   7      178.09      157.89     11.12 o 
   5  -4   7      133.24      139.07     16.57 o 
   6  -4   7       69.86       69.57     12.83 o 
   7  -4   7       32.82       29.32     11.24 o 
   8  -4   7        7.55       11.06     11.45 o 
   9  -4   7        6.46        4.92     11.04 o 
  -6  -3   7       11.73        9.27     10.18 o 
  -5  -3   7       60.19       44.33     11.93 o 
  -4  -3   7      219.40      209.33     18.53 o 
  -3  -3   7       83.92       95.15      9.66 o 
  -2  -3   7       75.32       76.18      7.22 o 
  -1  -3   7       37.70       33.41      5.53 o 
   0  -3   7       18.57       20.22      4.50 o 
   1  -3   7      264.33      258.47     12.00 o 
   2  -3   7      129.71      117.33      8.94 o 
   3  -3   7       19.99       19.36      5.82 o 
   4  -3   7       10.41       14.33      8.27 o 
   5  -3   7      448.16      390.97     21.26 o 
   6  -3   7      570.55      498.07     24.63 o 
   7  -3   7       26.49       22.94     10.12 o 
   8  -3   7       16.19       13.93     10.46 o 
   9  -3   7       74.55       74.27     15.30 o 
  -6  -2   7       18.12       17.12     10.77 o 
  -5  -2   7       90.00       91.84     14.25 o 
  -4  -2   7      123.70      118.51     14.65 o 
  -3  -2   7      129.19      140.15     10.79 o 
  -2  -2   7        8.01       12.29      5.44 o 
  -1  -2   7       63.80       59.53      5.73 o 
   0  -2   7       22.01       20.86      4.44 o 
   1  -2   7        7.96        7.60      3.56 o 
   2  -2   7       62.30       67.77      7.02 o 
   3  -2   7      113.89      109.78      7.99 o 
   4  -2   7      602.26      561.81     23.23 o 
   5  -2   7      286.69      287.42     17.99 o 
   6  -2   7       15.28       22.39      8.30 o 
   7  -2   7       28.15       22.52      9.44 o 
   8  -2   7        9.51        2.26      9.29 o 
   9  -2   7       67.81       69.48     13.52 o 
  10  -2   7       72.50       74.11     14.98 o 
  -7  -1   7        9.64       12.81     10.40 o 
  -6  -1   7        0.31       -2.04      8.88 o 
  -5  -1   7       68.48       69.81     12.64 o 
  -4  -1   7      184.67      191.78     16.50 o 
  -3  -1   7      206.52      208.64     11.45 o 
  -2  -1   7        1.52        2.29      4.74 o 
  -1  -1   7        8.10       10.34      4.74 o 
   0  -1   7      543.07      535.85     11.93 o 
   1  -1   7      483.82      487.06     10.98 o 
   2  -1   7        2.29        2.05      2.87 o 
   3  -1   7        5.89        4.56      3.93 o 
   4  -1   7       29.22       29.10      8.13 o 
   5  -1   7      182.52      181.93     14.65 o 
   6  -1   7      243.36      243.97     16.95 o 
   7  -1   7       13.73       14.56      8.35 o 
   8  -1   7        0.24        1.69      8.16 o 
   9  -1   7       31.65       33.97     11.18 o 
  10  -1   7      188.93      173.71     18.74 o 
  11  -1   7       92.35       81.93     15.29 o 
  -7   0   7       76.50       74.24     14.13 o 
  -6   0   7       65.54       57.85     12.39 o 
  -5   0   7        0.22       -4.63      7.39 o 
  -4   0   7      282.46      275.66     18.17 o 
  -3   0   7      672.91      646.30     36.68 o 
  -2   0   7       23.65       20.02      5.22 o 
  -1   0   7        2.13        1.84      4.06 o 
   0   0   7      306.06      300.69     10.93 o 
   1   0   7     1655.61     1620.61     26.94 o 
   2   0   7      607.40      616.58     10.94 o 
   3   0   7      264.74      266.11      7.33 o 
   4   0   7        8.86        8.74      6.22 o 
   5   0   7       51.42       47.11      8.36 o 
   6   0   7       88.11       99.43     11.76 o 
   7   0   7      194.63      189.03     15.61 o 
   8   0   7       66.05       55.81     11.08 o 
   9   0   7       11.12       10.28      8.92 o 
  10   0   7       80.88       80.57     14.09 o 
  11   0   7      122.19      105.68     16.86 o 
  -7   1   7       64.21       62.81     13.38 o 
  -6   1   7      125.89      118.29     14.65 o 
  -5   1   7       11.11       10.46      8.17 o 
  -4   1   7       57.35       51.08      9.63 o 
  -3   1   7      247.11      244.87     13.14 o 
  -2   1   7      519.51      521.95     33.14 o 
  -1   1   7       37.42       38.87      4.17 o 
   0   1   7      470.64      487.42     24.13 o 
   1   1   7      760.77      772.47     23.60 o 
   2   1   7      969.32      953.88     30.08 o 
   3   1   7      237.41      244.77      8.95 o 
   4   1   7       36.67       40.55      7.95 o 
   5   1   7       88.47       94.33     11.15 o 
   6   1   7       69.00       81.96     10.83 o 
   7   1   7      350.97      360.82     19.47 o 
   8   1   7       12.16       10.70      7.72 o 
   9   1   7        0.29       -1.00      6.75 o 
  10   1   7      214.72      196.46     18.38 o 
  11   1   7      151.34      138.76     17.28 o 
  -8   2   7       25.91       27.12     11.95 o 
  -6   2   7      207.82      225.43     19.21 o 
  -5   2   7       95.50       86.30     12.21 o 
  -4   2   7       33.17       33.15      8.56 o 
  -3   2   7     1032.63     1040.67     56.85 o 
  -2   2   7      645.85      666.57     13.12 o 
  -1   2   7       69.06       65.91      4.76 o 
   0   2   7      177.62      181.30      7.84 o 
   1   2   7     1261.58     1274.43     67.07 o 
   2   2   7     1568.10     1589.59     67.70 o 
   3   2   7        6.95        3.86      3.25 o 
   4   2   7      150.33      160.78     12.28 o 
   5   2   7       18.90       14.94      6.02 o 
   6   2   7      639.64      641.39     23.36 o 
   7   2   7     1385.37     1366.15     34.71 o 
   8   2   7       46.84       34.09      9.15 o 
   9   2   7       46.02       31.33      9.88 o 
  10   2   7       56.32       60.93     12.18 o 
  11   2   7      249.64      244.06     20.87 o 
  -8   3   7       75.86       83.44     15.21 o 
  -7   3   7      116.96      113.13     15.82 o 
  -6   3   7      235.23      228.22     18.93 o 
  -5   3   7        7.45        5.28      7.59 o 
  -4   3   7      446.03      404.84     20.28 o 
  -3   3   7      108.66      119.65     12.41 o 
  -2   3   7      246.09      267.70     16.81 o 
  -1   3   7      330.98      329.30     10.17 o 
   0   3   7      107.74      119.57      5.57 o 
   1   3   7      258.97      266.85     17.94 o 
   2   3   7      624.10      621.59     33.61 o 
   3   3   7      199.77      191.25     11.71 o 
   4   3   7       29.14       29.27      6.96 o 
   5   3   7      229.09      225.95     14.07 o 
   6   3   7      388.09      389.11     18.40 o 
   7   3   7      469.56      452.70     20.74 o 
   8   3   7        0.77       -1.06      6.45 o 
   9   3   7       47.64       50.69     10.95 o 
  10   3   7       15.62       11.30      8.97 o 
  11   3   7       32.42       18.96     10.85 o 
  12   3   7        0.67       -2.36      9.11 o 
  -8   4   7       81.71      109.89     16.73 o 
  -7   4   7       81.61       89.91     15.03 o 
  -6   4   7       65.23       80.12     13.54 o 
  -5   4   7      117.48      113.58     14.09 o 
  -4   4   7       33.49       33.25      8.88 o 
  -3   4   7      231.66      231.78     13.05 o 
  -2   4   7      241.58      236.78     10.59 o 
  -1   4   7      450.49      458.95     17.63 o 
   0   4   7      761.37      811.11     25.30 o 
   1   4   7      232.35      217.50      6.74 o 
   2   4   7     1122.13     1149.39     31.71 o 
   3   4   7      769.20      762.94     24.82 o 
   4   4   7       10.35        5.89      3.61 o 
   5   4   7      244.59      246.26     14.09 o 
   6   4   7      524.45      489.64     19.97 o 
   7   4   7      477.54      486.15     21.22 o 
   8   4   7       62.88       61.60     10.51 o 
   9   4   7        9.88        8.62      8.03 o 
  10   4   7       27.81       35.51     10.72 o 
  11   4   7      121.80      134.55     17.04 o 
  -7   5   7      116.28      133.71     17.09 o 
  -6   5   7       39.34       41.70     11.77 o 
  -5   5   7      106.90      116.25     14.69 o 
  -4   5   7        6.42        4.86      6.87 o 
  -3   5   7        2.14        0.75      4.51 o 
  -2   5   7      191.86      191.26      9.74 o 
  -1   5   7      276.80      302.50     18.22 o 
   0   5   7      120.59      117.93      5.77 o 
   1   5   7       12.83       10.32      2.95 o 
   2   5   7      504.52      532.59     12.64 o 
   3   5   7      624.28      643.80     14.10 o 
   4   5   7      147.64      154.88      8.07 o 
   5   5   7       42.25       42.14      7.49 o 
   6   5   7      464.17      456.40     19.21 o 
   7   5   7      395.93      369.93     18.79 o 
   8   5   7      420.53      362.86     19.74 o 
   9   5   7        0.05        0.55      7.09 o 
  10   5   7      179.65      184.46     17.89 o 
  11   5   7       80.13       94.63     15.45 o 
  -7   6   7       69.10       64.33     14.16 o 
  -6   6   7      142.97      140.16     17.07 o 
  -5   6   7       71.20       90.77     13.35 o 
  -4   6   7       67.22       64.03      8.16 o 
  -3   6   7      242.87      241.93     11.81 o 
  -2   6   7      124.92      131.99      8.92 o 
  -1   6   7      168.70      176.18      9.26 o 
   0   6   7       15.54       16.53      4.45 o 
   1   6   7       15.28       19.90      4.46 o 
   2   6   7     1134.80     1164.84     32.98 o 
   3   6   7      579.12      608.27     30.47 o 
   4   6   7      380.63      403.87     12.13 o 
   5   6   7       40.67       31.63      5.29 o 
   6   6   7       78.24       83.68     10.31 o 
   7   6   7      327.74      332.28     18.35 o 
   8   6   7      457.41      449.00     21.80 o 
   9   6   7       60.88       48.90     11.05 o 
  10   6   7       58.83       64.97     12.93 o 
  11   6   7      134.35      138.45     17.50 o 
  -7   7   7      131.47      132.38     17.70 o 
  -6   7   7      159.77      150.67     18.12 o 
  -5   7   7       67.57       63.32     12.76 o 
  -4   7   7       65.45       55.49      8.20 o 
  -3   7   7      473.43      451.49     15.92 o 
  -2   7   7     1441.42     1366.19     24.63 o 
  -1   7   7      809.86      780.59     44.68 o 
   0   7   7       51.75       54.29      9.59 o 
   1   7   7      144.44      133.84      8.40 o 
   2   7   7     1879.40     1925.69     39.17 o 
   3   7   7      740.21      743.60     24.95 o 
   4   7   7       14.32       16.05      6.80 o 
   5   7   7       17.13       17.14      4.84 o 
   6   7   7       22.13       23.40      7.74 o 
   7   7   7      239.94      240.28     16.52 o 
   8   7   7      171.01      187.97     16.31 o 
   9   7   7       84.82       84.91     13.46 o 
  10   7   7       13.53       13.44     10.17 o 
  11   7   7       86.47       74.45     14.94 o 
  -6   8   7      157.41      156.98     18.76 o 
  -5   8   7      108.88      130.12     16.43 o 
  -4   8   7       27.18       24.20      7.39 o 
  -3   8   7      342.60      307.68     18.75 o 
  -2   8   7      537.40      529.92     16.78 o 
  -1   8   7      685.84      716.22     18.35 o 
   0   8   7       26.76       25.33      5.87 o 
   1   8   7        1.85        1.62      4.35 o 
   2   8   7       20.22       20.19      7.62 o 
   3   8   7       34.98       38.96      8.79 o 
   4   8   7      299.92      320.89     18.32 o 
   5   8   7        1.48        4.71      6.70 o 
   6   8   7       50.50       42.61      9.89 o 
   7   8   7      101.68      125.13     13.77 o 
   9   8   7      143.62      126.84     15.71 o 
  10   8   7        5.85        3.53     10.70 o 
  -5   9   7       60.26       82.00     15.11 o 
  -4   9   7       35.75       36.26      8.48 o 
  -3   9   7       17.25       19.42      7.22 o 
  -2   9   7      269.61      262.49     13.52 o 
  -1   9   7      422.09      439.28     27.61 o 
   0   9   7      117.32      121.53      9.63 o 
   1   9   7      176.07      175.70     10.61 o 
   2   9   7       20.23       16.89      8.00 o 
   3   9   7      576.80      529.63     23.72 o 
   4   9   7      263.73      226.26     16.75 o 
   5   9   7      230.49      193.67     16.13 o 
   6   9   7       14.58       13.00      8.53 o 
   7   9   7      193.74      155.72     16.26 o 
  -4  10   7       41.87       34.24      9.26 o 
  -3  10   7        1.46        1.21      6.98 o 
  -2  10   7       87.36       98.82     10.22 o 
  -1  10   7      145.85      159.29     11.82 o 
   0  10   7      193.00      190.91     12.10 o 
   1  10   7        1.74        2.46      5.69 o 
   2  10   7        0.57       -1.03      7.52 o 
   3  10   7      147.64      158.56     15.62 o 
   4  10   7      371.82      372.20     21.61 o 
   5  10   7       63.99       60.28     11.74 o 
   6  10   7       25.70       24.17     10.18 o 
   7  10   7        1.31        5.81     10.07 o 
   8  10   7       34.76       35.78     12.15 o 
  -3  11   7       39.19       42.44      9.58 o 
  -2  11   7        2.45        3.47      7.62 o 
  -1  11   7      200.75      226.02     14.20 o 
   0  11   7      181.30      198.95     13.01 o 
   1  11   7        2.46        1.16      9.68 o 
   2  11   7       99.05      104.96     14.78 o 
   3  11   7      190.32      174.62     17.46 o 
   4  11   7      242.00      251.45     19.81 o 
   5  11   7      134.23      138.06     16.47 o 
   6  11   7       42.53       26.94     11.18 o 
   7  11   7       77.68       67.95     14.07 o 
  -1  12   7       74.98       78.12     10.82 o 
   0  12   7       55.31       55.49     10.06 o 
   1  12   7       20.93       17.24     12.16 o 
   2  12   7       47.87       41.87     12.84 o 
   3  12   7      234.71      250.06     21.16 o 
   4  12   7      240.03      242.61     20.83 o 
   5  12   7       39.44       30.46     12.22 o 
  -1  -5   8        0.34       -1.23      5.67 o 
   0  -5   8       57.21       54.82      7.64 o 
   1  -5   8       95.41       94.24     15.82 o 
   2  -5   8       67.18       71.19     10.17 o 
   3  -5   8        4.67        1.23      9.98 o 
   4  -5   8       20.61       23.39     11.51 o 
   5  -5   8       17.41       17.31     11.66 o 
   6  -5   8       18.45       24.66     12.57 o 
  -3  -4   8      119.73      125.84     16.69 o 
  -2  -4   8       14.97       23.49      6.53 o 
  -1  -4   8       15.71       12.99      6.05 o 
   0  -4   8       98.50       95.48      8.25 o 
   1  -4   8       74.95       85.15      7.92 o 
   2  -4   8       42.82       37.13      8.16 o 
   3  -4   8       69.81       52.25     12.51 o 
   4  -4   8        9.40       -1.14      9.39 o 
   5  -4   8       10.95       18.44     11.25 o 
   6  -4   8       46.11       50.76     13.32 o 
   7  -4   8      100.44       75.08     14.90 o 
  -4  -3   8       62.41       59.98     14.03 o 
  -3  -3   8      145.61      142.65     12.34 o 
  -2  -3   8       11.45       16.70      7.23 o 
  -1  -3   8       78.69       77.57      7.64 o 
   0  -3   8        0.20       -0.03      4.73 o 
   1  -3   8       71.07       79.51      7.18 o 
   2  -3   8      174.98      171.11     16.52 o 
   3  -3   8      119.89      113.16     14.14 o 
   4  -3   8        0.91       -4.57      7.81 o 
   5  -3   8      194.91      176.72     17.57 o 
   6  -3   8      326.33      265.98     20.28 o 
   7  -3   8       42.08       52.36     13.51 o 
   8  -3   8        1.94        3.99     11.30 o 
  -5  -2   8       10.08        1.00     10.31 o 
  -4  -2   8       40.22       32.34     11.90 o 
  -3  -2   8       82.76       90.83     10.02 o 
  -2  -2   8       40.89       48.05      8.19 o 
  -1  -2   8      137.46      130.30     10.31 o 
   0  -2   8       21.19       20.77      5.17 o 
   1  -2   8      272.70      276.41     16.03 o 
   2  -2   8      131.74      140.92      8.01 o 
   3  -2   8       69.08       69.10     11.70 o 
   4  -2   8        1.92        2.18      7.97 o 
   5  -2   8      166.37      147.40     15.53 o 
   6  -2   8      159.84      147.78     16.10 o 
   7  -2   8      224.40      211.78     18.64 o 
   8  -2   8        8.87       11.12      9.82 o 
   9  -2   8        1.50        1.98     10.15 o 
  -6  -1   8       37.28       37.57     12.47 o 
  -5  -1   8        5.38        5.13      9.53 o 
  -4  -1   8       15.63       17.92      9.79 o 
  -3  -1   8       89.71      103.94      9.84 o 
  -2  -1   8      141.33      146.57     10.64 o 
  -1  -1   8       62.25       68.38      7.96 o 
   0  -1   8       83.53       81.62      7.87 o 
   1  -1   8        2.19        3.44      3.85 o 
   2  -1   8      518.07      513.81     11.94 o 
   3  -1   8       57.59       62.23     10.57 o 
   4  -1   8       64.25       66.33     11.01 o 
   5  -1   8        1.25        8.14      7.52 o 
   6  -1   8      124.51      121.60     14.58 o 
   7  -1   8      289.00      270.60     19.57 o 
   8  -1   8        0.60       -0.97      9.00 o 
   9  -1   8       18.43        4.30     10.08 o 
  10  -1   8       46.84       39.77     12.81 o 
  -6   0   8       45.32       53.22     13.09 o 
  -5   0   8        1.07        6.38      9.79 o 
  -4   0   8        5.23        5.03      8.35 o 
  -3   0   8       68.23       77.32      8.54 o 
  -2   0   8      118.19      122.17      9.72 o 
  -1   0   8       38.56       40.37      6.36 o 
   0   0   8       29.56       23.07      5.77 o 
   1   0   8       51.40       55.61      6.42 o 
   2   0   8       47.80       54.39      5.99 o 
   3   0   8       37.05       32.05      8.49 o 
   4   0   8      134.13      120.91     13.28 o 
   5   0   8        7.85        7.80      7.09 o 
   6   0   8       97.31      101.41     12.64 o 
   7   0   8      282.37      257.36     17.99 o 
   8   0   8        1.88       -0.35      8.13 o 
   9   0   8        8.95        4.14      9.29 o 
  10   0   8       27.45       32.38     12.19 o 
  -6   1   8      141.14      138.87     17.11 o 
  -5   1   8       27.73       31.51     10.47 o 
  -4   1   8       76.53       71.01     12.25 o 
  -3   1   8       83.58       81.60      8.35 o 
  -2   1   8      420.06      404.27     30.10 o 
  -1   1   8      411.01      397.62     20.86 o 
   0   1   8        8.44        5.46      4.31 o 
   1   1   8      276.33      272.25     12.20 o 
   2   1   8     1122.19     1130.45     30.27 o 
   3   1   8      152.75      152.28     13.32 o 
   4   1   8        4.16        0.90      6.25 o 
   5   1   8        6.33        7.14      7.14 o 
   6   1   8       83.70       81.63     11.54 o 
   7   1   8      266.18      257.25     18.18 o 
   8   1   8      198.97      205.83     17.51 o 
   9   1   8        5.71       10.70      9.37 o 
  10   1   8       23.26       19.29     10.54 o 
  11   1   8       83.59       69.88     14.39 o 
  -7   2   8       23.24       23.23     11.35 o 
  -6   2   8      130.04      129.05     16.26 o 
  -5   2   8      208.43      210.33     18.73 o 
  -4   2   8        8.02        5.57      7.68 o 
  -3   2   8      687.66      689.74     66.22 o 
  -2   2   8     1032.49     1020.95     67.03 o 
  -1   2   8      293.04      294.68      9.05 o 
   0   2   8        9.62        8.58      3.46 o 
   1   2   8      312.61      332.52      8.80 o 
   2   2   8      486.14      522.34     13.29 o 
   3   2   8      259.54      274.17     12.79 o 
   4   2   8      130.55      140.75      8.40 o 
   5   2   8        9.26        5.29      6.68 o 
   6   2   8       91.78       81.27     11.37 o 
   7   2   8      281.82      274.26     18.18 o 
   8   2   8      425.40      398.10     22.07 o 
   9   2   8        8.00        4.41      8.55 o 
  10   2   8       92.81       87.76     14.49 o 
  11   2   8      153.40      142.94     17.76 o 
  -7   3   8       55.37       62.62     14.33 o 
  -6   3   8       94.62       96.15     15.20 o 
  -5   3   8       94.93       98.22     13.91 o 
  -4   3   8       88.42       66.59     11.40 o 
  -3   3   8      106.12      114.56     14.11 o 
  -2   3   8      236.96      248.37     11.35 o 
  -1   3   8      313.50      318.54      9.35 o 
   0   3   8       87.93       85.18      5.66 o 
   1   3   8        4.25        3.37      2.93 o 
   2   3   8      413.57      435.77     18.50 o 
   3   3   8      806.36      821.93     19.94 o 
   4   3   8      289.31      272.35     10.78 o 
   5   3   8       11.15       17.88      7.29 o 
   6   3   8      247.21      252.24     16.46 o 
   7   3   8       35.18       35.72      9.17 o 
   8   3   8      359.83      347.37     20.54 o 
   9   3   8        5.92        6.96      8.55 o 
  10   3   8       34.44       38.93     11.76 o 
  11   3   8        6.46       10.12     10.82 o 
  -7   4   8       57.38       67.51     14.58 o 
  -6   4   8      158.46      167.67     18.44 o 
  -5   4   8       98.76      110.05     14.72 o 
  -4   4   8      121.47      107.91     13.49 o 
  -3   4   8       18.75       17.38      5.54 o 
  -2   4   8      213.50      219.48     11.18 o 
  -1   4   8      232.27      245.40      8.44 o 
   0   4   8       68.19       75.50      5.37 o 
   1   4   8      113.15      108.95      5.93 o 
   2   4   8      885.20      910.90     17.72 o 
   3   4   8      819.04      859.81     17.38 o 
   4   4   8      623.58      645.66     23.35 o 
   5   4   8       47.61       50.10      8.78 o 
   6   4   8        2.18        1.42      6.35 o 
   7   4   8      112.47      111.25     12.87 o 
   8   4   8      327.03      332.48     19.90 o 
   9   4   8       36.61       43.76     11.08 o 
  10   4   8        3.50        4.80      9.11 o 
  11   4   8        5.16        7.67     10.64 o 
  -6   5   8      116.78      103.42     15.52 o 
  -5   5   8      120.83      118.58     15.20 o 
  -4   5   8      250.05      259.14     18.70 o 
  -3   5   8       13.15       10.56      5.50 o 
  -2   5   8       59.33       55.79      6.78 o 
  -1   5   8      270.91      269.34     11.38 o 
   0   5   8       17.71       25.75      4.03 o 
   1   5   8      489.27      514.26     19.23 o 
   2   5   8     1169.78     1186.31     19.72 o 
   3   5   8     1269.97     1285.29     51.09 o 
   4   5   8      533.88      554.07     14.63 o 
   5   5   8       31.47       33.25      5.69 o 
   6   5   8       34.41       38.47      8.46 o 
   7   5   8       26.81       30.36      8.61 o 
   9   5   8       58.44       73.83     12.58 o 
  10   5   8        9.80        4.99      9.44 o 
  11   5   8       19.94       20.58     12.26 o 
  -6   6   8      186.86      199.98     21.13 o 
  -5   6   8       94.82      127.46     16.13 o 
  -4   6   8      454.26      397.71     22.72 o 
  -3   6   8       55.57       42.45      7.10 o 
  -2   6   8       66.12       70.84      7.63 o 
  -1   6   8      580.17      571.10     15.84 o 
   0   6   8       83.22       88.22      7.30 o 
   1   6   8      277.03      244.85     15.66 o 
   2   6   8       13.18       15.16      6.75 o 
   3   6   8      747.53      758.64     16.42 o 
   4   6   8     1322.54     1382.82     30.13 o 
   5   6   8      129.52      137.28      9.00 o 
   6   6   8      100.09       89.13     10.89 o 
   7   6   8      192.93      191.56     15.21 o 
   8   6   8      357.23      333.28     20.00 o 
   9   6   8       55.78       67.25     12.92 o 
  10   6   8        1.14        2.98      9.91 o 
  11   6   8       48.88       40.44     13.06 o 
  -6   7   8       49.09       53.21     14.46 o 
  -5   7   8       58.42       64.39     13.44 o 
  -4   7   8       66.65       66.16      9.08 o 
  -3   7   8        3.12        4.48      5.92 o 
  -2   7   8       90.98       96.03      8.92 o 
  -1   7   8      382.41      373.73     18.17 o 
   0   7   8      203.59      183.85     10.16 o 
   1   7   8        1.37        4.95      6.64 o 
   2   7   8       78.63       79.60     10.37 o 
   3   7   8      353.56      337.84     18.40 o 
   4   7   8        4.08       10.75      6.87 o 
   5   7   8       28.99       36.27      5.97 o 
   6   7   8       63.93       55.72      7.16 o 
   7   7   8       82.21      101.53     12.63 o 
   8   7   8      238.68      235.61     18.18 o 
   9   7   8      181.24      178.22     17.20 o 
  10   7   8       56.07       46.70     12.65 o 
  -5   8   8      114.28       97.80     15.59 o 
  -4   8   8       27.80       26.50      8.01 o 
  -3   8   8      109.70       89.72      9.89 o 
  -2   8   8      469.16      448.83     29.97 o 
  -1   8   8      287.49      302.70     13.44 o 
   0   8   8      256.66      251.61     14.41 o 
   1   8   8       80.73       81.44     11.60 o 
   2   8   8      101.43       79.92     11.25 o 
   3   8   8       16.40       17.77      7.80 o 
   4   8   8      260.98      251.28     17.21 o 
   5   8   8      252.70      232.50     17.11 o 
   6   8   8        6.82        5.58      7.62 o 
   7   8   8       10.53       16.37      8.78 o 
  10   8   8       28.79       23.13     11.30 o 
  -4   9   8       45.82       54.30      9.56 o 
  -3   9   8        7.20        5.78      6.93 o 
  -2   9   8       77.21       86.26      9.62 o 
  -1   9   8      594.58      617.18     34.10 o 
   0   9   8      628.78      640.21     46.41 o 
   1   9   8       79.86       80.28     12.47 o 
   2   9   8       19.18       15.61      8.52 o 
   3   9   8       67.32       69.42     11.64 o 
   4   9   8      214.64      196.68     16.62 o 
   5   9   8      249.14      227.88     17.75 o 
   6   9   8        0.24       -1.46      7.69 o 
   7   9   8       79.30       74.41     13.31 o 
   8   9   8       98.14       98.94     14.94 o 
  -3  10   8       14.97       20.16      8.73 o 
  -2  10   8        1.47        0.36      6.65 o 
  -1  10   8      112.25      129.40     11.29 o 
   0  10   8      301.87      281.60     20.52 o 
   1  10   8      175.02      183.04     17.40 o 
   2  10   8        0.07        1.78      8.36 o 
   3  10   8       28.78       32.25     10.28 o 
   4  10   8      296.21      285.16     20.18 o 
   5  10   8      363.62      303.43     20.86 o 
   6  10   8       78.33       72.24     13.71 o 
   7  10   8       19.19       13.16     10.38 o 
   8  10   8      113.42      111.45     16.34 o 
  -2  11   8       19.69       16.07      8.34 o 
  -1  11   8       83.44       84.85     10.74 o 
   0  11   8      217.63      230.64     20.28 o 
   1  11   8      136.65      137.73     16.96 o 
   2  11   8        5.21        5.47      9.40 o 
   3  11   8      100.43      100.01     15.04 o 
   4  11   8      221.51      224.20     19.65 o 
   5  11   8      252.18      254.80     20.71 o 
   6  11   8      113.17      107.62     16.40 o 
   7  11   8        3.18        0.04      9.88 o 
   0  12   8       81.05       94.90     16.29 o 
   1  12   8       56.26       57.91     14.27 o 
   2  12   8       12.02        8.88     10.90 o 
   3  12   8       56.82       65.40     14.42 o 
   4  12   8      118.80      139.38     17.70 o 
   5  12   8       23.47       18.51     12.51 o 
  -1  -4   9       28.87       23.87      6.83 o 
   0  -4   9        1.15        0.53      5.97 o 
   1  -4   9       34.39       39.51      7.46 o 
   2  -4   9       62.22       65.20     14.39 o 
   3  -4   9       30.35       21.20     11.96 o 
   4  -4   9        8.75        7.30     10.95 o 
   5  -4   9        2.11        2.43     10.73 o 
  -2  -3   9       46.02       49.72      9.41 o 
  -1  -3   9        5.41        3.22      6.91 o 
   0  -3   9        6.24        5.00      5.55 o 
   1  -3   9       28.44       30.49      6.54 o 
   2  -3   9      259.76      248.46     20.68 o 
   3  -3   9       26.71       30.18     11.70 o 
   4  -3   9      101.49       95.97     15.23 o 
   5  -3   9        3.65        3.76     10.07 o 
   6  -3   9      167.55      140.46     17.80 o 
   7  -3   9       80.46       94.14     16.05 o 
  -3  -2   9        8.20        8.63      7.61 o 
  -2  -2   9      132.63      130.59     11.69 o 
  -1  -2   9       65.82       82.75      9.67 o 
   0  -2   9        5.70        4.60      6.19 o 
   1  -2   9       14.07       15.94      5.42 o 
   2  -2   9      243.85      237.20     18.56 o 
   3  -2   9       96.23       88.80     14.03 o 
   4  -2   9       51.48       56.16     12.34 o 
   5  -2   9       19.76       18.05     10.63 o 
   6  -2   9        5.95        7.10     10.07 o 
   7  -2   9       54.53       44.62     12.64 o 
   8  -2   9       20.78       13.68     10.93 o 
  -4  -1   9        1.75        1.95     10.49 o 
  -3  -1   9        4.42       -1.08      6.81 o 
  -2  -1   9       49.38       52.33      8.65 o 
  -1  -1   9       97.32      101.72      9.91 o 
   0  -1   9       12.04       10.30      5.89 o 
   1  -1   9        6.97        6.64      8.79 o 
   2  -1   9      185.84      170.65     16.36 o 
   3  -1   9       82.10       99.33     13.78 o 
   4  -1   9      102.22       97.46     13.78 o 
   5  -1   9       16.66       21.04      9.99 o 
   6  -1   9      107.70      109.53     14.87 o 
   7  -1   9       86.83       85.46     14.39 o 
   8  -1   9       95.23       99.17     15.48 o 
   9  -1   9        0.28       -4.51      9.31 o 
  -5   0   9       55.17       81.19     14.78 o 
  -4   0   9        8.71       11.82      9.89 o 
  -3   0   9       22.78       21.43      7.59 o 
  -2   0   9       52.18       59.46      8.57 o 
  -1   0   9       59.31       69.38      8.43 o 
   0   0   9      253.66      239.17     16.56 o 
   1   0   9       22.91       21.10      9.29 o 
   2   0   9      210.86      204.49     16.95 o 
   3   0   9      384.97      391.93     21.58 o 
   4   0   9      128.09      121.66     14.23 o 
   5   0   9       18.94       15.74      8.98 o 
   6   0   9       10.19       13.65      9.14 o 
   7   0   9       44.83       36.89     10.75 o 
   8   0   9      449.46      400.42     24.44 o 
   9   0   9        4.57        4.09     10.14 o 
  10   0   9        0.52       -1.10     10.21 o 
  -5   1   9       96.40       96.65     15.11 o 
  -4   1   9       28.49       27.65     10.44 o 
  -3   1   9        4.31        0.20      6.16 o 
  -2   1   9      150.03      161.39     11.15 o 
  -1   1   9      432.06      447.78     16.42 o 
   0   1   9      105.11      106.24      9.02 o 
   1   1   9      104.04      105.55     13.09 o 
   2   1   9       14.38        8.98      7.59 o 
   3   1   9      140.66      143.30     14.42 o 
   4   1   9      127.34      126.17     13.99 o 
   5   1   9        8.25       16.85      8.55 o 
   6   1   9        9.34        4.06      8.03 o 
   7   1   9        0.87        0.84      8.06 o 
   8   1   9      504.92      449.11     25.02 o 
   9   1   9       77.05       59.44     13.16 o 
  10   1   9        0.51        1.74     10.01 o 
  -5   2   9       63.42       88.66     14.69 o 
  -4   2   9       41.41       50.88     12.32 o 
  -3   2   9      320.35      303.15     26.89 o 
  -2   2   9      453.00      451.45     24.51 o 
  -1   2   9       74.87       78.28      7.91 o 
   0   2   9       22.27       22.72      5.55 o 
   1   2   9       32.53       38.17      9.23 o 
   2   2   9      293.70      315.17     18.22 o 
   3   2   9        1.90        6.02      7.10 o 
   4   2   9        6.41       11.98      7.65 o 
   5   2   9        3.32        3.54      4.92 o 
   6   2   9       13.44       16.60      8.50 o 
   7   2   9      177.44      173.22     16.56 o 
   8   2   9      354.12      324.67     21.54 o 
   9   2   9       38.26       42.71     11.99 o 
  10   2   9        0.03        2.29     10.18 o 
  -6   3   9       45.35       49.56     13.68 o 
  -5   3   9       42.27       44.63     13.05 o 
  -4   3   9       53.81       54.03     12.47 o 
  -3   3   9      102.96      100.62      9.29 o 
  -2   3   9      252.40      265.79     12.77 o 
  -1   3   9      449.80      446.62     11.62 o 
   0   3   9        9.44        7.48      3.81 o 
   1   3   9      273.93      283.42     11.44 o 
   2   3   9       21.55       26.88      5.61 o 
   3   3   9      427.10      446.17     13.85 o 
   4   3   9      446.57      465.17     16.41 o 
   5   3   9       22.97       24.70      5.82 o 
   6   3   9       28.23       31.02      9.34 o 
   7   3   9       18.61       14.82      8.72 o 
   8   3   9      139.64      133.52     15.72 o 
   9   3   9      108.04      100.04     14.88 o 
  10   3   9        0.24        2.33     10.07 o 
  11   3   9        0.12        2.43     10.49 o 
  -6   4   9       70.11       76.72     15.29 o 
  -5   4   9       17.87       19.86     11.06 o 
  -4   4   9      200.30      185.90     17.90 o 
  -3   4   9        2.09        4.24      8.37 o 
  -2   4   9      124.30      127.70      7.97 o 
  -1   4   9      347.68      354.53     12.90 o 
   0   4   9      227.44      236.02      8.66 o 
   1   4   9      114.25      112.86      8.78 o 
   2   4   9       25.78       28.42      5.71 o 
   3   4   9      410.56      407.12     13.37 o 
   4   4   9      598.79      624.65     16.33 o 
   5   4   9      292.75      294.91     12.24 o 
   6   4   9        0.04       -0.06      6.90 o 
   7   4   9       16.49       18.34      8.91 o 
   8   4   9       84.86       74.11     12.32 o 
   9   4   9       50.22       45.64     11.71 o 
  10   4   9       52.82       35.95     12.96 o 
  11   4   9       23.09       14.00     11.51 o 
  -5   5   9      109.94      135.07     17.04 o 
  -4   5   9      183.01      205.31     19.54 o 
  -3   5   9      126.67      126.48     10.44 o 
  -2   5   9        0.57       -2.21      5.10 o 
  -1   5   9      198.09      211.23     12.03 o 
   0   5   9      408.62      415.85     20.18 o 
   1   5   9        3.89        5.49      4.81 o 
   2   5   9       47.30       47.03      6.39 o 
   3   5   9      540.89      545.98     15.50 o 
   4   5   9      657.35      661.21     19.96 o 
   5   5   9      765.00      749.81     18.41 o 
   6   5   9       28.07       27.97      6.09 o 
   7   5   9        2.85        4.34      8.24 o 
   8   5   9      102.95      102.54     13.91 o 
   9   5   9       85.38       83.06     13.77 o 
  10   5   9       69.74       60.56     13.20 o 
  11   5   9        1.77       -3.54     10.14 o 
  -5   6   9      183.49      208.03     21.42 o 
  -4   6   9      131.91      148.26     18.12 o 
  -3   6   9      131.96      142.32     11.46 o 
  -2   6   9       22.57       14.77      6.28 o 
  -1   6   9       65.50       73.70      7.91 o 
   0   6   9     1101.19     1097.00     31.92 o 
   1   6   9        1.19        0.20      6.61 o 
   2   6   9        8.36        8.46      7.45 o 
   3   6   9      314.37      320.44     12.32 o 
   4   6   9     1082.08     1146.00     21.81 o 
   5   6   9      445.96      462.48     15.01 o 
   6   6   9        4.34        2.13      4.89 o 
   7   6   9        8.00        5.35      7.75 o 
   8   6   9       61.49       79.75     13.26 o 
   9   6   9       65.29       65.59     12.90 o 
  10   6   9       32.02       26.77     11.38 o 
  -5   7   9       29.77       32.18     12.74 o 
  -4   7   9      174.44      166.93     19.54 o 
  -3   7   9      245.62      231.74     13.82 o 
  -2   7   9        7.75        9.15      6.17 o 
  -1   7   9      359.33      341.28     28.25 o 
   0   7   9      563.79      527.15     24.04 o 
   1   7   9       36.94       36.61      9.44 o 
   2   7   9        2.92        4.24      7.03 o 
   3   7   9      129.43      132.96     13.71 o 
   4   7   9      106.39       95.41     12.25 o 
   5   7   9      146.72      135.37     14.14 o 
   6   7   9       42.02       46.83      7.32 o 
   7   7   9       30.22       28.23      6.73 o 
   8   7   9       31.61       38.20     11.41 o 
   9   7   9       44.93       53.61     12.93 o 
  10   7   9       90.77       98.64     16.52 o 
  -4   8   9       71.34       84.45     10.81 o 
  -3   8   9       27.26       28.01      8.26 o 
  -2   8   9       56.18       56.65      8.88 o 
  -1   8   9        5.07       11.34      6.26 o 
   0   8   9      299.82      300.12     20.03 o 
   1   8   9      164.60      180.39     16.29 o 
   2   8   9       63.68       50.04     10.70 o 
   3   8   9      223.36      193.58     16.34 o 
   4   8   9       24.45       34.19      9.70 o 
   5   8   9      289.85      280.11     19.09 o 
   6   8   9      152.67      134.08     15.10 o 
   7   8   9        0.06       -2.72      7.85 o 
   8   8   9      152.28      166.35     17.47 o 
   9   8   9      239.13      217.64     19.52 o 
  -4   9   9       70.20       83.78     11.08 o 
  -3   9   9       11.95       15.51      8.30 o 
  -2   9   9        7.93        4.43      7.08 o 
  -1   9   9       46.35       41.32     12.16 o 
   0   9   9       38.96       46.14     11.89 o 
   1   9   9      121.72      142.14     15.85 o 
   2   9   9       86.08       73.83     12.26 o 
   4   9   9       27.99       28.81      9.91 o 
   5   9   9       84.24      101.07     13.94 o 
   6   9   9      205.80      182.98     17.62 o 
   7   9   9        3.32        1.23      8.87 o 
   8   9   9       89.24       85.36     14.68 o 
   9   9   9       73.47       74.25     14.80 o 
  -2  10   9        0.16        0.13      7.27 o 
  -1  10   9       12.50       16.18     11.04 o 
   0  10   9      232.50      235.15     20.28 o 
   1  10   9      159.86      170.65     17.72 o 
   2  10   9       82.63       85.62     13.96 o 
   3  10   9        2.21        1.20      8.69 o 
   4  10   9      133.08      145.34     16.68 o 
   5  10   9      199.35      161.62     17.44 o 
   6  10   9      151.52      138.32     16.79 o 
   7  10   9       37.42       51.59     13.29 o 
   8  10   9       31.32       38.54     12.64 o 
  -1  11   9        0.57        0.84     11.45 o 
   0  11   9      253.18      243.64     21.61 o 
   1  11   9      162.77      157.99     18.31 o 
   2  11   9       62.76       61.03     13.86 o 
   3  11   9        0.64       -2.11      9.36 o 
   4  11   9      107.67      118.87     16.52 o 
   5  11   9      245.14      255.41     21.52 o 
   6  11   9      125.58      108.88     16.34 o 
   2  12   9      131.61      117.80     17.53 o 
   3  12   9        1.50        5.05     10.90 o 
   1  -3  10        0.24       -0.51     10.01 o 
   2  -3  10       82.14       77.74     15.55 o 
   3  -3  10       45.17       38.75     12.73 o 
   4  -3  10        4.32        3.88     11.08 o 
  -1  -2  10       16.38       14.50      8.13 o 
   0  -2  10       32.49       27.44     12.44 o 
   1  -2  10        0.11        1.68      9.75 o 
   2  -2  10       25.92       21.90     11.77 o 
   3  -2  10      145.41      157.72     18.58 o 
   4  -2  10       52.61       64.17     14.17 o 
   5  -2  10        1.17        0.93     10.40 o 
   6  -2  10        2.39        4.54     10.25 o 
   7  -2  10        2.71        0.88      9.92 o 
  -2  -1  10       24.06       32.89      9.17 o 
  -1  -1  10       51.28       60.48      9.39 o 
   0  -1  10       17.03       17.14     11.09 o 
   1  -1  10       12.98       16.21     10.92 o 
   2  -1  10       36.64       37.88     11.84 o 
   3  -1  10      279.47      251.17     20.61 o 
   4  -1  10       72.58       83.03     14.61 o 
   5  -1  10       40.27       59.59     13.48 o 
   6  -1  10        3.02        4.19     10.21 o 
   7  -1  10        0.58       -1.45      9.36 o 
   8  -1  10      110.47       93.14     15.48 o 
  -3   0  10        1.93        2.37      7.66 o 
  -2   0  10        0.51        2.61      7.12 o 
  -1   0  10       19.29       22.37      7.36 o 
   0   0  10      137.07      115.28     15.72 o 
   1   0  10      118.55      128.96     15.78 o 
   2   0  10       12.39        9.46      9.65 o 
   3   0  10       81.05       86.04     13.07 o 
   4   0  10      247.53      222.08     19.13 o 
   5   0  10      109.47       87.11     14.04 o 
   6   0  10        1.48        1.56      9.47 o 
   7   0  10       12.34       14.61     10.82 o 
   8   0  10       40.61       36.97     12.79 o 
   9   0  10       27.51       26.31     11.98 o 
  -4   1  10      153.55      169.19     19.34 o 
  -3   1  10       16.72       21.13      8.36 o 
  -2   1  10       11.19       11.65      7.34 o 
  -1   1  10      226.90      223.85     13.00 o 
   0   1  10      103.10      119.30     15.14 o 
   1   1  10      111.36      125.33     15.27 o 
   2   1  10       15.71       17.90      9.72 o 
   3   1  10      299.66      286.80     19.29 o 
   4   1  10      122.56      124.91     15.30 o 
   5   1  10       29.23       31.89     10.59 o 
   6   1  10       10.38       10.62      9.53 o 
   7   1  10       15.78       15.92     10.66 o 
   8   1  10      154.38      134.75     16.63 o 
   9   1  10      200.23      179.29     19.64 o 
  -4   2  10      128.38      118.19     16.82 o 
  -3   2  10        1.50        3.14      6.79 o 
  -2   2  10      134.09      129.83     14.19 o 
  -1   2  10      128.14      127.51     10.47 o 
   0   2  10       89.57      121.07     14.42 o 
   1   2  10       53.88       46.41     10.92 o 
   2   2  10      220.68      190.69     16.59 o 
   3   2  10        2.05        2.11      7.87 o 
   4   2  10      186.55      205.56     17.27 o 
   5   2  10      331.16      342.03     21.20 o 
   6   2  10        8.17        9.92      8.87 o 
   7   2  10       28.55       29.66     11.11 o 
   8   2  10       67.97       74.64     14.32 o 
   9   2  10       96.63       81.47     14.95 o 
  10   2  10       83.26       76.81     16.05 o 
  -4   3  10       17.09       25.92     11.32 o 
  -3   3  10       13.89       18.05      7.64 o 
  -2   3  10        3.05        3.02      6.24 o 
  -1   3  10       48.84       63.04     12.51 o 
   0   3  10      292.72      300.04     19.50 o 
   1   3  10       11.65        3.10      8.26 o 
   2   3  10      274.50      267.00     17.96 o 
   3   3  10       10.44        7.62      8.11 o 
   4   3  10        1.51        1.62      7.46 o 
   5   3  10      106.05      133.36     15.00 o 
   6   3  10       11.28       17.49      6.27 o 
   7   3  10        0.09       -0.26      8.59 o 
   8   3  10       25.62       24.57     10.73 o 
   9   3  10       65.70       68.50     14.10 o 
  10   3  10       58.06       52.56     14.22 o 
  -4   4  10       39.47       41.42     13.39 o 
  -3   4  10       55.87       64.08     13.36 o 
  -2   4  10       20.75       21.04      9.05 o 
  -1   4  10       53.32       65.13     12.00 o 
   0   4  10      384.04      402.46     14.34 o 
   1   4  10       11.57       11.42      5.69 o 
   2   4  10      103.54       99.81      8.60 o 
   3   4  10       33.19       34.46      6.57 o 
   4   4  10      255.30      258.73     12.32 o 
   5   4  10      133.15      155.37     10.65 o 
   6   4  10        2.71        6.71      5.63 o 
   7   4  10        0.27        1.08      8.03 o 
   8   4  10       58.26       52.09     12.31 o 
   9   4  10       62.55       59.86     13.70 o 
  10   4  10       69.45       81.22     15.56 o 
  -4   5  10       84.91       95.12     15.91 o 
  -3   5  10      145.67      154.50     12.36 o 
  -2   5  10       17.31       15.02      6.98 o 
  -1   5  10       55.50       55.86     11.71 o 
   0   5  10      561.56      586.44     24.62 o 
   1   5  10      134.37      150.60     10.47 o 
   2   5  10       45.65       47.85      7.19 o 
   3   5  10       18.75       17.69      5.78 o 
   4   5  10      177.00      161.04     10.65 o 
   5   5  10      468.58      501.60     16.54 o 
   6   5  10      273.37      277.70     13.65 o 
   7   5  10        6.23        3.27      5.93 o 
   8   5  10       11.81       13.57     10.67 o 
   9   5  10       65.45       48.71     13.00 o 
  10   5  10      102.30      117.99     17.15 o 
  -4   6  10       43.14       52.08     14.25 o 
  -3   6  10       91.11       95.32     10.43 o 
  -2   6  10       81.02       77.33      9.33 o 
  -1   6  10       24.70       24.82     10.11 o 
   0   6  10      512.35      508.13     24.27 o 
   1   6  10      554.67      580.61     25.22 o 
   2   6  10       53.33       54.54     10.60 o 
   3   6  10       16.17       19.09      8.95 o 
   4   6  10      480.62      477.50     15.83 o 
   5   6  10      330.55      319.82     13.90 o 
   6   6  10       85.07       78.01      8.93 o 
   7   6  10        4.36       -0.34      5.75 o 
   8   6  10       27.66       33.19     11.24 o 
   9   6  10       46.59       52.66     13.20 o 
  10   6  10       63.24       72.36     15.75 o 
  -4   7  10       81.59       86.59     15.48 o 
  -3   7  10      125.39      131.64     13.20 o 
  -2   7  10       27.47       24.40     11.37 o 
  -1   7  10       21.94       17.76     10.05 o 
   0   7  10      178.46      170.34     16.70 o 
   1   7  10      357.01      339.69     20.81 o 
   2   7  10       35.64       33.16      9.98 o 
   3   7  10       64.21       67.37     11.64 o 
   4   7  10        2.01        0.45      7.46 o 
   5   7  10        5.44       10.67      8.72 o 
   6   7  10      383.01      336.88     21.33 o 
   7   7  10       59.47       56.83      8.44 o 
   8   7  10        0.94       -1.81      6.46 o 
   9   7  10       15.70       18.08     10.98 o 
  -3   8  10      123.99      139.13     12.79 o 
  -2   8  10        8.66       11.99     11.12 o 
  -1   8  10        7.55       11.21     10.23 o 
   0   8  10       87.69       94.69     14.38 o 
   1   8  10      191.51      190.85     17.80 o 
   2   8  10      233.74      220.93     18.25 o 
   3   8  10       53.13       58.42     11.77 o 
   4   8  10       45.10       38.70     10.77 o 
   5   8  10      223.80      197.68     17.88 o 
   6   8  10      168.59      161.20     16.96 o 
   7   8  10       74.00       78.56     13.52 o 
   8   8  10        0.88        2.20      9.29 o 
   9   8  10       27.77       33.94     12.60 o 
  -2   9  10       86.16       73.33     15.76 o 
  -1   9  10       64.83       69.03     14.32 o 
   0   9  10       72.78       70.42     14.10 o 
   1   9  10       94.82       99.75     14.91 o 
   2   9  10      197.27      195.33     18.25 o 
   3   9  10       69.28       66.20     12.76 o 
   4   9  10        0.23        1.78      8.65 o 
   5   9  10       96.46      114.40     15.43 o 
   6   9  10      310.18      255.59     20.59 o 
   7   9  10      103.90      114.23     15.95 o 
   8   9  10        0.36        0.38      9.24 o 
  -1  10  10       82.22       78.74     15.40 o 
   0  10  10       36.01       27.94     12.26 o 
   1  10  10       69.20       81.54     14.97 o 
   2  10  10      129.82      158.95     17.95 o 
   3  10  10       57.14       50.36     12.50 o 
   4  10  10        1.65        5.25      9.59 o 
   5  10  10       90.21       91.65     14.81 o 
   6  10  10      143.00      163.01     18.43 o 
   7  10  10      113.34      123.97     17.31 o 
   1  11  10       35.60       29.37     12.96 o 
   2  11  10       18.53       18.63     11.90 o 
   3  11  10       15.62       12.12     11.08 o 
   4  11  10        0.01       -0.69      9.83 o 
   5  11  10      125.61      135.96     17.88 o 
   1  -1  11       35.99       42.84     13.65 o 
   2  -1  11       17.71       15.75     12.21 o 
   3  -1  11       40.56       36.32     13.20 o 
   4  -1  11       61.53       63.75     14.68 o 
   5  -1  11       33.21       42.55     13.55 o 
  -1   0  11        2.59        3.43     11.87 o 
   0   0  11       74.86       76.48     15.49 o 
   1   0  11       24.20       18.12     11.53 o 
   2   0  11       29.94       27.93     12.31 o 
   3   0  11       38.06       23.01     11.89 o 
   4   0  11      114.92       97.85     16.04 o 
   5   0  11      143.93      140.25     17.90 o 
   6   0  11       13.27       20.65     11.66 o 
   7   0  11        4.37        0.54     10.37 o 
  -2   1  11       11.16        4.67     11.89 o 
  -1   1  11      119.44      120.00     17.53 o 
   0   1  11      351.15      348.80     24.14 o 
   1   1  11        5.94       -0.19      9.88 o 
   2   1  11       96.88       87.43     14.80 o 
   3   1  11       28.31       20.80     11.35 o 
   4   1  11      134.86      138.63     17.24 o 
   5   1  11      127.17      136.28     17.18 o 
   6   1  11       21.51       22.94     11.96 o 
   7   1  11        3.11        2.10     10.76 o 
   8   1  11        1.90        4.19     11.11 o 
  -2   2  11        0.92        0.72     11.57 o 
  -1   2  11        1.02       -1.37     10.56 o 
   0   2  11      117.11      115.24     16.50 o 
   1   2  11        5.71        7.20      9.85 o 
   2   2  11       41.98       42.91     12.00 o 
   3   2  11        0.08        0.10      8.98 o 
   4   2  11        6.38        4.47     10.28 o 
   5   2  11      124.76      119.40     16.05 o 
   6   2  11      123.63      123.31     16.57 o 
   7   2  11        0.26       -0.74     10.12 o 
   8   2  11       36.55       28.20     12.42 o 
  -3   3  11       61.74       66.47     14.74 o 
  -2   3  11       38.63       50.04     13.96 o 
  -1   3  11        1.09       -0.09     10.93 o 
   0   3  11       98.60      102.57     14.75 o 
   1   3  11       40.36       48.03     11.82 o 
   2   3  11      122.35      112.19     14.75 o 
   3   3  11       25.94       21.36     10.41 o 
   4   3  11      130.41      122.88     15.29 o 
   5   3  11      210.14      210.35     18.76 o 
   6   3  11      168.44      166.51     18.06 o 
   7   3  11        5.58        9.86     10.51 o 
   8   3  11        1.15       -2.43      9.98 o 
   9   3  11       68.92       57.32     14.55 o 
  -3   4  11       72.03       78.33     15.26 o 
   0   4  11       17.27       29.76     10.79 o 
   2   4  11       29.86       32.76     10.46 o 
   3   4  11      131.47      126.88     15.42 o 
   4   4  11       36.05       30.63     10.40 o 
   5   4  11       54.28       59.33     12.47 o 
   6   4  11      383.13      385.61     24.01 o 
   7   4  11       63.22       86.78     12.46 o 
   8   4  11        2.60       -0.88      6.86 o 
   9   4  11       18.19       15.32     12.05 o 
   1   5  11      235.36      248.82     18.60 o 
   2   5  11      136.62      167.52     11.82 o 
   3   5  11        0.55       -1.82      6.08 o 
   4   5  11        0.11        1.52      5.88 o 
   5   5  11        4.30        6.09      6.19 o 
   6   5  11      176.91      177.44     12.24 o 
   7   5  11        4.16        8.71      7.05 o 
   8   5  11        3.72        1.97      6.97 o 
   9   5  11       20.32       20.94     13.06 o 
  -2   6  11       44.03       38.09     13.59 o 
  -1   6  11        5.43        4.40     10.90 o 
   0   6  11      191.97      194.99     17.96 o 
   1   6  11      380.50      374.83     22.52 o 
   2   6  11      122.53      130.54     16.01 o 
   3   6  11        1.91        3.62      8.46 o 
   4   6  11       75.19       86.63      9.29 o 
   5   6  11      122.63      128.80     12.90 o 
   6   6  11        7.41       13.43      6.88 o 
   7   6  11        1.51        2.63      6.83 o 
   8   6  11        0.35       -0.33      7.30 o 
   9   6  11       23.62       28.61     12.55 o 
  -2   7  11       28.29       28.03     13.52 o 
  -1   7  11        0.45        0.80     11.09 o 
   0   7  11       85.44       73.90     13.96 o 
   1   7  11      195.55      209.75     18.54 o 
   2   7  11      246.85      282.92     20.88 o 
   3   7  11       18.74       17.57      9.78 o 
   4   7  11        0.84        0.74      8.59 o 
   5   7  11        0.87       -1.63      9.17 o 
   6   7  11      106.97      103.73     15.00 o 
   7   7  11       92.59       95.24     10.48 o 
   8   7  11        6.21       10.29      7.82 o 
  -2   8  11       42.65       36.14     14.48 o 
  -1   8  11       30.71       20.55     12.77 o 
   0   8  11        3.80        4.11     10.51 o 
   1   8  11      215.48      203.84     20.09 o 
   2   8  11      135.76      146.93     17.23 o 
   3   8  11      178.89      174.78     17.88 o 
   4   8  11       28.07       29.11     11.02 o 
   5   8  11       89.14       81.92     13.91 o 
   6   8  11      116.60      137.58     16.98 o 
   7   8  11      151.57      153.97     18.11 o 
   8   8  11       62.61       58.37     13.78 o 
  -1   9  11        7.50       14.33     11.95 o 
   0   9  11       31.22       26.80     12.45 o 
   1   9  11       19.15       14.01     11.17 o 
   2   9  11      122.37      147.03     17.88 o 
   3   9  11       99.60      108.41     15.71 o 
   4   9  11       13.44       14.12     10.50 o 
   5   9  11       30.10       30.86     12.28 o 
   6   9  11      151.38      178.75     18.98 o 
   7   9  11      132.41      120.69     16.95 o 
   1  10  11       40.77       43.06     13.46 o 
   2  10  11      142.26      129.35     17.59 o 
   3  10  11       50.90       52.85     13.35 o 
   4  10  11       32.29       31.44     12.60 o 
   5  10  11       33.18       23.01     11.38 o 
   6  10  11      202.60      196.17     19.86 o 
   2   1  12       10.55       12.05     12.31 o 
   3   1  12        6.66        5.50     11.11 o 
   4   1  12       13.42       14.71     12.37 o 
   5   1  12        8.62       10.36     12.06 o 
   0   2  12        0.23       -0.65     11.86 o 
   1   2  12      156.85      166.15     19.60 o 
   2   2  12        0.73        2.14     10.86 o 
   3   2  12       12.86       16.42     12.63 o 
   4   2  12        0.54       -1.71     10.90 o 
   5   2  12       54.74       43.40     13.46 o 
   6   2  12      145.97      154.22     19.05 o 
   0   3  12        6.13        3.27     12.54 o 
   1   3  12      146.43      157.37     18.89 o 
   2   3  12       37.86       46.66     13.31 o 
   3   3  12       10.55       10.02     11.02 o 
   4   3  12        2.72        3.33     10.83 o 
   5   3  12       12.89        8.66     11.31 o 
   6   3  12      200.20      205.60     20.90 o 
   7   3  12       62.91       56.75     15.37 o 
   0   4  12       16.86       14.25     12.60 o 
   1   4  12       22.47       19.28     12.52 o 
   2   4  12       79.01       67.93     14.67 o 
   3   4  12       48.22       57.32     13.45 o 
   4   4  12        4.95        0.90     10.15 o 
   5   4  12       64.63       61.45     13.99 o 
   6   4  12       60.87       52.38     13.59 o 
   7   4  12      142.67      120.06     18.08 o 
   4   5  12       48.37       50.14     13.55 o 
   5   5  12       41.76       41.70     12.55 o 
   7   5  12      153.35      125.22     16.99 o 
   2   6  12       80.69      103.15     15.68 o 
   3   6  12       98.20       95.83     15.07 o 
   4   6  12        8.61       15.97     11.15 o 
   5   6  12        0.07        0.77      7.43 o 
   6   6  12       45.09       32.97      8.57 o 
   7   6  12       10.55       18.56      8.16 o 
   0   7  12        1.58       -1.97     10.70 o 
   1   7  12       28.02       27.02     12.22 o 
   2   7  12       41.73       40.57     12.64 o 
   3   7  12       44.46       46.17     13.41 o 
   4   7  12       45.60       48.02     13.28 o 
   5   7  12       21.46       14.85     10.86 o 
   6   7  12        6.27        7.46     10.54 o 
   7   7  12       15.95       12.51     11.83 o 
   1   8  12       57.76       62.42     14.48 o 
   2   8  12      119.48      130.90     17.36 o 
   3   8  12       61.75       60.40     13.75 o 
   4   8  12       49.76       53.19     13.33 o 
   5   8  12        0.75        3.27     10.07 o 
   6   8  12       26.00       37.57     12.74 o 
   2   9  12       74.91       89.78     16.11 o 
   3   9  12      160.84      163.21     19.03 o 
   4   9  12       57.91       50.75     14.03 o 
   5   9  12        6.57        7.43     10.67 o 
                                                 
